# Supplementary material for: Identification of Dihydrolipoamide Dehydrogenase as Potential Target of Vemurafenib-Resistant Melanoma Cells
Source: Molecules. 2022 Nov 12;27(22):7800. doi: 10.3390/molecules27227800 (PMC9698468; doi:10.3390/molecules27227800)
Supplement: Supplementary file 1 [file molecules-27-07800-s001.zip]

Archive with 7 entries (7 files):
- Suppl Table S1.xlsx
- Suppl Table S2.xlsx
- Suppl Table S3.xlsx
- Suppl Table S4.xlsx
- Suppl Table S5.xlsx
- Suppl Table S6.xlsx
- Supplementary Material (Figures) - Revised.pdf
