# Supplementary material for: Identification of Dihydrolipoamide Dehydrogenase as Potential Target of Vemurafenib-Resistant Melanoma Cells
Source: Molecules. 2022 Nov 12;27(22):7800. doi: 10.3390/molecules27227800 (PMC9698468; doi:10.3390/molecules27227800)
Supplement: Supplementary file 1 [file molecules-27-07800-s001.zip › Suppl Table S3.xlsx]

## Sheet: SK-MEL-28
		Table S3	List of proteins identified by proteomics analysis in SK-MEL-28 melanoma cells
		DENT1					DENT2					DENT3
		Accession	Description				Accession	Description				Accession	Description
	SK-MEL-28	P06733	Alpha-enolase OS=Homo sapiens GN=ENO1 PE=1 SV=2 - [ENOA_HUMAN]			SK-MEL-28	P06733	Alpha-enolase OS=Homo sapiens GN=ENO1 PE=1 SV=2 - [ENOA_HUMAN]			SK-MEL-28	P06733	Alpha-enolase OS=Homo sapiens GN=ENO1 PE=1 SV=2 - [ENOA_HUMAN]
	SK-MEL-28	P08670	Vimentin OS=Homo sapiens GN=VIM PE=1 SV=4 - [VIME_HUMAN]			SK-MEL-28	P14618	Pyruvate kinase PKM OS=Homo sapiens GN=PKM PE=1 SV=4 - [KPYM_HUMAN]			SK-MEL-28	P08670	Vimentin OS=Homo sapiens GN=VIM PE=1 SV=4 - [VIME_HUMAN]
	SK-MEL-28	P14618	Pyruvate kinase PKM OS=Homo sapiens GN=PKM PE=1 SV=4 - [KPYM_HUMAN]			SK-MEL-28	P35579	Myosin-9 OS=Homo sapiens GN=MYH9 PE=1 SV=4 - [MYH9_HUMAN]			SK-MEL-28	P14618	Pyruvate kinase PKM OS=Homo sapiens GN=PKM PE=1 SV=4 - [KPYM_HUMAN]
	SK-MEL-28	Q14204	Cytoplasmic dynein 1 heavy chain 1 OS=Homo sapiens GN=DYNC1H1 PE=1 SV=5 - [DYHC1_HUMAN]			SK-MEL-28	P04406	Glyceraldehyde-3-phosphate dehydrogenase OS=Homo sapiens GN=GAPDH PE=1 SV=3 - [G3P_HUMAN]			SK-MEL-28	P35579	Myosin-9 OS=Homo sapiens GN=MYH9 PE=1 SV=4 - [MYH9_HUMAN]
	SK-MEL-28	Q01082	Spectrin beta chain, non-erythrocytic 1 OS=Homo sapiens GN=SPTBN1 PE=1 SV=2 - [SPTB2_HUMAN]			SK-MEL-28	P07437	Tubulin beta chain OS=Homo sapiens GN=TUBB PE=1 SV=2 - [TBB5_HUMAN]			SK-MEL-28	Q14204	Cytoplasmic dynein 1 heavy chain 1 OS=Homo sapiens GN=DYNC1H1 PE=1 SV=5 - [DYHC1_HUMAN]
	SK-MEL-28	P60709	Actin, cytoplasmic 1 OS=Homo sapiens GN=ACTB PE=1 SV=1 - [ACTB_HUMAN]			SK-MEL-28	P68363	Tubulin alpha-1B chain OS=Homo sapiens GN=TUBA1B PE=1 SV=1 - [TBA1B_HUMAN]			SK-MEL-28	P35527	Keratin, type I cytoskeletal 9 OS=Homo sapiens GN=KRT9 PE=1 SV=3 - [K1C9_HUMAN]
	SK-MEL-28	P09104	Gamma-enolase OS=Homo sapiens GN=ENO2 PE=1 SV=3 - [ENOG_HUMAN]			SK-MEL-28	P46940	Ras GTPase-activating-like protein IQGAP1 OS=Homo sapiens GN=IQGAP1 PE=1 SV=1 - [IQGA1_HUMAN]			SK-MEL-28	P46940	Ras GTPase-activating-like protein IQGAP1 OS=Homo sapiens GN=IQGAP1 PE=1 SV=1 - [IQGA1_HUMAN]
	SK-MEL-28	Q00610	Clathrin heavy chain 1 OS=Homo sapiens GN=CLTC PE=1 SV=5 - [CLH1_HUMAN]			SK-MEL-28	P60709	Actin, cytoplasmic 1 OS=Homo sapiens GN=ACTB PE=1 SV=1 - [ACTB_HUMAN]			SK-MEL-28	P09104	Gamma-enolase OS=Homo sapiens GN=ENO2 PE=1 SV=3 - [ENOG_HUMAN]
	SK-MEL-28	P35579	Myosin-9 OS=Homo sapiens GN=MYH9 PE=1 SV=4 - [MYH9_HUMAN]			SK-MEL-28	P08670	Vimentin OS=Homo sapiens GN=VIM PE=1 SV=4 - [VIME_HUMAN]			SK-MEL-28	Q15149	Plectin OS=Homo sapiens GN=PLEC PE=1 SV=3 - [PLEC_HUMAN]
	SK-MEL-28	Q9Y490	Talin-1 OS=Homo sapiens GN=TLN1 PE=1 SV=3 - [TLN1_HUMAN]			SK-MEL-28	Q00610	Clathrin heavy chain 1 OS=Homo sapiens GN=CLTC PE=1 SV=5 - [CLH1_HUMAN]			SK-MEL-28	Q00610	Clathrin heavy chain 1 OS=Homo sapiens GN=CLTC PE=1 SV=5 - [CLH1_HUMAN]
	SK-MEL-28	P68104	Elongation factor 1-alpha 1 OS=Homo sapiens GN=EEF1A1 PE=1 SV=1 - [EF1A1_HUMAN]			SK-MEL-28	Q13885	Tubulin beta-2A chain OS=Homo sapiens GN=TUBB2A PE=1 SV=1 - [TBB2A_HUMAN]			SK-MEL-28	Q01082	Spectrin beta chain, non-erythrocytic 1 OS=Homo sapiens GN=SPTBN1 PE=1 SV=2 - [SPTB2_HUMAN]
	SK-MEL-28	Q15149	Plectin OS=Homo sapiens GN=PLEC PE=1 SV=3 - [PLEC_HUMAN]			SK-MEL-28	O43707	Alpha-actinin-4 OS=Homo sapiens GN=ACTN4 PE=1 SV=2 - [ACTN4_HUMAN]			SK-MEL-28	P07437	Tubulin beta chain OS=Homo sapiens GN=TUBB PE=1 SV=2 - [TBB5_HUMAN]
	SK-MEL-28	P11142	Heat shock cognate 71 kDa protein OS=Homo sapiens GN=HSPA8 PE=1 SV=1 - [HSP7C_HUMAN]			SK-MEL-28	Q01082	Spectrin beta chain, non-erythrocytic 1 OS=Homo sapiens GN=SPTBN1 PE=1 SV=2 - [SPTB2_HUMAN]			SK-MEL-28	Q71U36	Tubulin alpha-1A chain OS=Homo sapiens GN=TUBA1A PE=1 SV=1 - [TBA1A_HUMAN]
	SK-MEL-28	Q13813	Spectrin alpha chain, non-erythrocytic 1 OS=Homo sapiens GN=SPTAN1 PE=1 SV=3 - [SPTN1_HUMAN]			SK-MEL-28	P08238	Heat shock protein HSP 90-beta OS=Homo sapiens GN=HSP90AB1 PE=1 SV=4 - [HS90B_HUMAN]			SK-MEL-28	P04264	Keratin, type II cytoskeletal 1 OS=Homo sapiens GN=KRT1 PE=1 SV=6 - [K2C1_HUMAN]
	SK-MEL-28	P13639	Elongation factor 2 OS=Homo sapiens GN=EEF2 PE=1 SV=4 - [EF2_HUMAN]			SK-MEL-28	P13639	Elongation factor 2 OS=Homo sapiens GN=EEF2 PE=1 SV=4 - [EF2_HUMAN]			SK-MEL-28	P78527	DNA-dependent protein kinase catalytic subunit OS=Homo sapiens GN=PRKDC PE=1 SV=3 - [PRKDC_HUMAN]
	SK-MEL-28	P78527	DNA-dependent protein kinase catalytic subunit OS=Homo sapiens GN=PRKDC PE=1 SV=3 - [PRKDC_HUMAN]			SK-MEL-28	Q9BQE3	Tubulin alpha-1C chain OS=Homo sapiens GN=TUBA1C PE=1 SV=1 - [TBA1C_HUMAN]			SK-MEL-28	P04406	Glyceraldehyde-3-phosphate dehydrogenase OS=Homo sapiens GN=GAPDH PE=1 SV=3 - [G3P_HUMAN]
	SK-MEL-28	P49327	Fatty acid synthase OS=Homo sapiens GN=FASN PE=1 SV=3 - [FAS_HUMAN]			SK-MEL-28	P04350	Tubulin beta-4A chain OS=Homo sapiens GN=TUBB4A PE=1 SV=2 - [TBB4A_HUMAN]			SK-MEL-28	Q13813	Spectrin alpha chain, non-erythrocytic 1 OS=Homo sapiens GN=SPTAN1 PE=1 SV=3 - [SPTN1_HUMAN]
	SK-MEL-28	P04406	Glyceraldehyde-3-phosphate dehydrogenase OS=Homo sapiens GN=GAPDH PE=1 SV=3 - [G3P_HUMAN]			SK-MEL-28	P07900	Heat shock protein HSP 90-alpha OS=Homo sapiens GN=HSP90AA1 PE=1 SV=5 - [HS90A_HUMAN]			SK-MEL-28	P13639	Elongation factor 2 OS=Homo sapiens GN=EEF2 PE=1 SV=4 - [EF2_HUMAN]
	SK-MEL-28	P46940	Ras GTPase-activating-like protein IQGAP1 OS=Homo sapiens GN=IQGAP1 PE=1 SV=1 - [IQGA1_HUMAN]			SK-MEL-28	Q14204	Cytoplasmic dynein 1 heavy chain 1 OS=Homo sapiens GN=DYNC1H1 PE=1 SV=5 - [DYHC1_HUMAN]			SK-MEL-28	P08238	Heat shock protein HSP 90-beta OS=Homo sapiens GN=HSP90AB1 PE=1 SV=4 - [HS90B_HUMAN]
	SK-MEL-28	P10809	60 kDa heat shock protein, mitochondrial OS=Homo sapiens GN=HSPD1 PE=1 SV=2 - [CH60_HUMAN]			SK-MEL-28	P49327	Fatty acid synthase OS=Homo sapiens GN=FASN PE=1 SV=3 - [FAS_HUMAN]			SK-MEL-28	Q13885	Tubulin beta-2A chain OS=Homo sapiens GN=TUBB2A PE=1 SV=1 - [TBB2A_HUMAN]
	SK-MEL-28	Q6S8J3	POTE ankyrin domain family member E OS=Homo sapiens GN=POTEE PE=1 SV=3 - [POTEE_HUMAN]			SK-MEL-28	Q15149	Plectin OS=Homo sapiens GN=PLEC PE=1 SV=3 - [PLEC_HUMAN]			SK-MEL-28	Q9BQE3	Tubulin alpha-1C chain OS=Homo sapiens GN=TUBA1C PE=1 SV=1 - [TBA1C_HUMAN]
	SK-MEL-28	P13645	Keratin, type I cytoskeletal 10 OS=Homo sapiens GN=KRT10 PE=1 SV=6 - [K1C10_HUMAN]			SK-MEL-28	P04264	Keratin, type II cytoskeletal 1 OS=Homo sapiens GN=KRT1 PE=1 SV=6 - [K2C1_HUMAN]			SK-MEL-28	P49327	Fatty acid synthase OS=Homo sapiens GN=FASN PE=1 SV=3 - [FAS_HUMAN]
	SK-MEL-28	P54652	Heat shock-related 70 kDa protein 2 OS=Homo sapiens GN=HSPA2 PE=1 SV=1 - [HSP72_HUMAN]			SK-MEL-28	P12814	Alpha-actinin-1 OS=Homo sapiens GN=ACTN1 PE=1 SV=2 - [ACTN1_HUMAN]			SK-MEL-28	P60709	Actin, cytoplasmic 1 OS=Homo sapiens GN=ACTB PE=1 SV=1 - [ACTB_HUMAN]
	SK-MEL-28	Q09666	Neuroblast differentiation-associated protein AHNAK OS=Homo sapiens GN=AHNAK PE=1 SV=2 - [AHNK_HUMAN]			SK-MEL-28	P10809	60 kDa heat shock protein, mitochondrial OS=Homo sapiens GN=HSPD1 PE=1 SV=2 - [CH60_HUMAN]			SK-MEL-28	P07900	Heat shock protein HSP 90-alpha OS=Homo sapiens GN=HSP90AA1 PE=1 SV=5 - [HS90A_HUMAN]
	SK-MEL-28	P07437	Tubulin beta chain OS=Homo sapiens GN=TUBB PE=1 SV=2 - [TBB5_HUMAN]			SK-MEL-28	P00338	L-lactate dehydrogenase A chain OS=Homo sapiens GN=LDHA PE=1 SV=2 - [LDHA_HUMAN]			SK-MEL-28	P04350	Tubulin beta-4A chain OS=Homo sapiens GN=TUBB4A PE=1 SV=2 - [TBB4A_HUMAN]
	SK-MEL-28	P68363	Tubulin alpha-1B chain OS=Homo sapiens GN=TUBA1B PE=1 SV=1 - [TBA1B_HUMAN]			SK-MEL-28	Q13509	Tubulin beta-3 chain OS=Homo sapiens GN=TUBB3 PE=1 SV=2 - [TBB3_HUMAN]			SK-MEL-28	P68104	Elongation factor 1-alpha 1 OS=Homo sapiens GN=EEF1A1 PE=1 SV=1 - [EF1A1_HUMAN]
	SK-MEL-28	P07900	Heat shock protein HSP 90-alpha OS=Homo sapiens GN=HSP90AA1 PE=1 SV=5 - [HS90A_HUMAN]			SK-MEL-28	P35527	Keratin, type I cytoskeletal 9 OS=Homo sapiens GN=KRT9 PE=1 SV=3 - [K1C9_HUMAN]			SK-MEL-28	P00338	L-lactate dehydrogenase A chain OS=Homo sapiens GN=LDHA PE=1 SV=2 - [LDHA_HUMAN]
	SK-MEL-28	P08238	Heat shock protein HSP 90-beta OS=Homo sapiens GN=HSP90AB1 PE=1 SV=4 - [HS90B_HUMAN]			SK-MEL-28	P11142	Heat shock cognate 71 kDa protein OS=Homo sapiens GN=HSPA8 PE=1 SV=1 - [HSP7C_HUMAN]			SK-MEL-28	P10809	60 kDa heat shock protein, mitochondrial OS=Homo sapiens GN=HSPD1 PE=1 SV=2 - [CH60_HUMAN]
	SK-MEL-28	P35527	Keratin, type I cytoskeletal 9 OS=Homo sapiens GN=KRT9 PE=1 SV=3 - [K1C9_HUMAN]			SK-MEL-28	P29401	Transketolase OS=Homo sapiens GN=TKT PE=1 SV=3 - [TKT_HUMAN]			SK-MEL-28	P68366	Tubulin alpha-4A chain OS=Homo sapiens GN=TUBA4A PE=1 SV=1 - [TBA4A_HUMAN]
	SK-MEL-28	Q92616	Translational activator GCN1 OS=Homo sapiens GN=GCN1L1 PE=1 SV=6 - [GCN1L_HUMAN]			SK-MEL-28	Q13813	Spectrin alpha chain, non-erythrocytic 1 OS=Homo sapiens GN=SPTAN1 PE=1 SV=3 - [SPTN1_HUMAN]			SK-MEL-28	O43707	Alpha-actinin-4 OS=Homo sapiens GN=ACTN4 PE=1 SV=2 - [ACTN4_HUMAN]
	SK-MEL-28	Q13885	Tubulin beta-2A chain OS=Homo sapiens GN=TUBB2A PE=1 SV=1 - [TBB2A_HUMAN]			SK-MEL-28	P35580	Myosin-10 OS=Homo sapiens GN=MYH10 PE=1 SV=3 - [MYH10_HUMAN]			SK-MEL-28	P21333	Filamin-A OS=Homo sapiens GN=FLNA PE=1 SV=4 - [FLNA_HUMAN]
	SK-MEL-28	P08758	Annexin A5 OS=Homo sapiens GN=ANXA5 PE=1 SV=2 - [ANXA5_HUMAN]			SK-MEL-28	P13645	Keratin, type I cytoskeletal 10 OS=Homo sapiens GN=KRT10 PE=1 SV=6 - [K1C10_HUMAN]			SK-MEL-28	P13645	Keratin, type I cytoskeletal 10 OS=Homo sapiens GN=KRT10 PE=1 SV=6 - [K1C10_HUMAN]
	SK-MEL-28	P42704	Leucine-rich PPR motif-containing protein, mitochondrial OS=Homo sapiens GN=LRPPRC PE=1 SV=3 - [LPPRC_HUMAN]			SK-MEL-28	P55072	Transitional endoplasmic reticulum ATPase OS=Homo sapiens GN=VCP PE=1 SV=4 - [TERA_HUMAN]			SK-MEL-28	Q09666	Neuroblast differentiation-associated protein AHNAK OS=Homo sapiens GN=AHNAK PE=1 SV=2 - [AHNK_HUMAN]
	SK-MEL-28	P21333	Filamin-A OS=Homo sapiens GN=FLNA PE=1 SV=4 - [FLNA_HUMAN]			SK-MEL-28	P09104	Gamma-enolase OS=Homo sapiens GN=ENO2 PE=1 SV=3 - [ENOG_HUMAN]			SK-MEL-28	P12814	Alpha-actinin-1 OS=Homo sapiens GN=ACTN1 PE=1 SV=2 - [ACTN1_HUMAN]
	SK-MEL-28	Q9BQE3	Tubulin alpha-1C chain OS=Homo sapiens GN=TUBA1C PE=1 SV=1 - [TBA1C_HUMAN]			SK-MEL-28	P13010	X-ray repair cross-complementing protein 5 OS=Homo sapiens GN=XRCC5 PE=1 SV=3 - [XRCC5_HUMAN]			SK-MEL-28	Q9Y490	Talin-1 OS=Homo sapiens GN=TLN1 PE=1 SV=3 - [TLN1_HUMAN]
	SK-MEL-28	P05023	Sodium/potassium-transporting ATPase subunit alpha-1 OS=Homo sapiens GN=ATP1A1 PE=1 SV=1 - [AT1A1_HUMAN]			SK-MEL-28	P00558	Phosphoglycerate kinase 1 OS=Homo sapiens GN=PGK1 PE=1 SV=3 - [PGK1_HUMAN]			SK-MEL-28	P29401	Transketolase OS=Homo sapiens GN=TKT PE=1 SV=3 - [TKT_HUMAN]
	SK-MEL-28	P00338	L-lactate dehydrogenase A chain OS=Homo sapiens GN=LDHA PE=1 SV=2 - [LDHA_HUMAN]			SK-MEL-28	P08758	Annexin A5 OS=Homo sapiens GN=ANXA5 PE=1 SV=2 - [ANXA5_HUMAN]			SK-MEL-28	Q13509	Tubulin beta-3 chain OS=Homo sapiens GN=TUBB3 PE=1 SV=2 - [TBB3_HUMAN]
	SK-MEL-28	P09382	Galectin-1 OS=Homo sapiens GN=LGALS1 PE=1 SV=2 - [LEG1_HUMAN]			SK-MEL-28	P21333	Filamin-A OS=Homo sapiens GN=FLNA PE=1 SV=4 - [FLNA_HUMAN]			SK-MEL-28	P42704	Leucine-rich PPR motif-containing protein, mitochondrial OS=Homo sapiens GN=LRPPRC PE=1 SV=3 - [LPPRC_HUMAN]
	SK-MEL-28	P04350	Tubulin beta-4A chain OS=Homo sapiens GN=TUBB4A PE=1 SV=2 - [TBB4A_HUMAN]			SK-MEL-28	Q6S8J3	POTE ankyrin domain family member E OS=Homo sapiens GN=POTEE PE=1 SV=3 - [POTEE_HUMAN]			SK-MEL-28	P35580	Myosin-10 OS=Homo sapiens GN=MYH10 PE=1 SV=3 - [MYH10_HUMAN]
	SK-MEL-28	P04264	Keratin, type II cytoskeletal 1 OS=Homo sapiens GN=KRT1 PE=1 SV=6 - [K2C1_HUMAN]			SK-MEL-28	P68032	Actin, alpha cardiac muscle 1 OS=Homo sapiens GN=ACTC1 PE=1 SV=1 - [ACTC_HUMAN]			SK-MEL-28	P13010	X-ray repair cross-complementing protein 5 OS=Homo sapiens GN=XRCC5 PE=1 SV=3 - [XRCC5_HUMAN]
	SK-MEL-28	P14625	Endoplasmin OS=Homo sapiens GN=HSP90B1 PE=1 SV=1 - [ENPL_HUMAN]			SK-MEL-28	P55060	Exportin-2 OS=Homo sapiens GN=CSE1L PE=1 SV=3 - [XPO2_HUMAN]			SK-MEL-28	P55072	Transitional endoplasmic reticulum ATPase OS=Homo sapiens GN=VCP PE=1 SV=4 - [TERA_HUMAN]
	SK-MEL-28	P78386	Keratin, type II cuticular Hb5 OS=Homo sapiens GN=KRT85 PE=1 SV=1 - [KRT85_HUMAN]			SK-MEL-28	Q9Y490	Talin-1 OS=Homo sapiens GN=TLN1 PE=1 SV=3 - [TLN1_HUMAN]			SK-MEL-28	P05023	Sodium/potassium-transporting ATPase subunit alpha-1 OS=Homo sapiens GN=ATP1A1 PE=1 SV=1 - [AT1A1_HUMAN]
	SK-MEL-28	O43707	Alpha-actinin-4 OS=Homo sapiens GN=ACTN4 PE=1 SV=2 - [ACTN4_HUMAN]			SK-MEL-28	P68104	Elongation factor 1-alpha 1 OS=Homo sapiens GN=EEF1A1 PE=1 SV=1 - [EF1A1_HUMAN]			SK-MEL-28	P00558	Phosphoglycerate kinase 1 OS=Homo sapiens GN=PGK1 PE=1 SV=3 - [PGK1_HUMAN]
	SK-MEL-28	P04075	Fructose-bisphosphate aldolase A OS=Homo sapiens GN=ALDOA PE=1 SV=2 - [ALDOA_HUMAN]			SK-MEL-28	P14625	Endoplasmin OS=Homo sapiens GN=HSP90B1 PE=1 SV=1 - [ENPL_HUMAN]			SK-MEL-28	P11142	Heat shock cognate 71 kDa protein OS=Homo sapiens GN=HSPA8 PE=1 SV=1 - [HSP7C_HUMAN]
	SK-MEL-28	O43790	Keratin, type II cuticular Hb6 OS=Homo sapiens GN=KRT86 PE=1 SV=1 - [KRT86_HUMAN]			SK-MEL-28	Q9BUF5	Tubulin beta-6 chain OS=Homo sapiens GN=TUBB6 PE=1 SV=1 - [TBB6_HUMAN]			SK-MEL-28	P35908	Keratin, type II cytoskeletal 2 epidermal OS=Homo sapiens GN=KRT2 PE=1 SV=2 - [K22E_HUMAN]
	SK-MEL-28	P78385	Keratin, type II cuticular Hb3 OS=Homo sapiens GN=KRT83 PE=1 SV=2 - [KRT83_HUMAN]			SK-MEL-28	P40939	Trifunctional enzyme subunit alpha, mitochondrial OS=Homo sapiens GN=HADHA PE=1 SV=2 - [ECHA_HUMAN]			SK-MEL-28	P68032	Actin, alpha cardiac muscle 1 OS=Homo sapiens GN=ACTC1 PE=1 SV=1 - [ACTC_HUMAN]
	SK-MEL-28	P35580	Myosin-10 OS=Homo sapiens GN=MYH10 PE=1 SV=3 - [MYH10_HUMAN]			SK-MEL-28	P06396	Gelsolin OS=Homo sapiens GN=GSN PE=1 SV=1 - [GELS_HUMAN]			SK-MEL-28	P08758	Annexin A5 OS=Homo sapiens GN=ANXA5 PE=1 SV=2 - [ANXA5_HUMAN]
	SK-MEL-28	Q01518	Adenylyl cyclase-associated protein 1 OS=Homo sapiens GN=CAP1 PE=1 SV=5 - [CAP1_HUMAN]			SK-MEL-28	P07355	Annexin A2 OS=Homo sapiens GN=ANXA2 PE=1 SV=2 - [ANXA2_HUMAN]			SK-MEL-28	P55060	Exportin-2 OS=Homo sapiens GN=CSE1L PE=1 SV=3 - [XPO2_HUMAN]
	SK-MEL-28	P12814	Alpha-actinin-1 OS=Homo sapiens GN=ACTN1 PE=1 SV=2 - [ACTN1_HUMAN]			SK-MEL-28	P06576	ATP synthase subunit beta, mitochondrial OS=Homo sapiens GN=ATP5B PE=1 SV=3 - [ATPB_HUMAN]			SK-MEL-28	P14625	Endoplasmin OS=Homo sapiens GN=HSP90B1 PE=1 SV=1 - [ENPL_HUMAN]
	SK-MEL-28	P68032	Actin, alpha cardiac muscle 1 OS=Homo sapiens GN=ACTC1 PE=1 SV=1 - [ACTC_HUMAN]			SK-MEL-28	P11216	Glycogen phosphorylase, brain form OS=Homo sapiens GN=PYGB PE=1 SV=5 - [PYGB_HUMAN]			SK-MEL-28	P06576	ATP synthase subunit beta, mitochondrial OS=Homo sapiens GN=ATP5B PE=1 SV=3 - [ATPB_HUMAN]
	SK-MEL-28	P55072	Transitional endoplasmic reticulum ATPase OS=Homo sapiens GN=VCP PE=1 SV=4 - [TERA_HUMAN]			SK-MEL-28	P78527	DNA-dependent protein kinase catalytic subunit OS=Homo sapiens GN=PRKDC PE=1 SV=3 - [PRKDC_HUMAN]			SK-MEL-28	P11216	Glycogen phosphorylase, brain form OS=Homo sapiens GN=PYGB PE=1 SV=5 - [PYGB_HUMAN]
	SK-MEL-28	P13010	X-ray repair cross-complementing protein 5 OS=Homo sapiens GN=XRCC5 PE=1 SV=3 - [XRCC5_HUMAN]			SK-MEL-28	P63104	14-3-3 protein zeta/delta OS=Homo sapiens GN=YWHAZ PE=1 SV=1 - [1433Z_HUMAN]			SK-MEL-28	Q92616	Translational activator GCN1 OS=Homo sapiens GN=GCN1L1 PE=1 SV=6 - [GCN1L_HUMAN]
	SK-MEL-28	Q15323	Keratin, type I cuticular Ha1 OS=Homo sapiens GN=KRT31 PE=1 SV=3 - [K1H1_HUMAN]			SK-MEL-28	P04075	Fructose-bisphosphate aldolase A OS=Homo sapiens GN=ALDOA PE=1 SV=2 - [ALDOA_HUMAN]			SK-MEL-28	P11021	78 kDa glucose-regulated protein OS=Homo sapiens GN=HSPA5 PE=1 SV=2 - [GRP78_HUMAN]
	SK-MEL-28	P55060	Exportin-2 OS=Homo sapiens GN=CSE1L PE=1 SV=3 - [XPO2_HUMAN]			SK-MEL-28	P22314	Ubiquitin-like modifier-activating enzyme 1 OS=Homo sapiens GN=UBA1 PE=1 SV=3 - [UBA1_HUMAN]			SK-MEL-28	P04844	Dolichyl-diphosphooligosaccharide--protein glycosyltransferase subunit 2 OS=Homo sapiens GN=RPN2 PE=1 SV=3 - [RPN2_HUMAN]
	SK-MEL-28	P63104	14-3-3 protein zeta/delta OS=Homo sapiens GN=YWHAZ PE=1 SV=1 - [1433Z_HUMAN]			SK-MEL-28	P35908	Keratin, type II cytoskeletal 2 epidermal OS=Homo sapiens GN=KRT2 PE=1 SV=2 - [K22E_HUMAN]			SK-MEL-28	P63104	14-3-3 protein zeta/delta OS=Homo sapiens GN=YWHAZ PE=1 SV=1 - [1433Z_HUMAN]
	SK-MEL-28	P84077	ADP-ribosylation factor 1 OS=Homo sapiens GN=ARF1 PE=1 SV=2 - [ARF1_HUMAN]			SK-MEL-28	Q9NYU2	UDP-glucose:glycoprotein glucosyltransferase 1 OS=Homo sapiens GN=UGGT1 PE=1 SV=3 - [UGGG1_HUMAN]			SK-MEL-28	Q9NYU2	UDP-glucose:glycoprotein glucosyltransferase 1 OS=Homo sapiens GN=UGGT1 PE=1 SV=3 - [UGGG1_HUMAN]
	SK-MEL-28	P11021	78 kDa glucose-regulated protein OS=Homo sapiens GN=HSPA5 PE=1 SV=2 - [GRP78_HUMAN]			SK-MEL-28	P42704	Leucine-rich PPR motif-containing protein, mitochondrial OS=Homo sapiens GN=LRPPRC PE=1 SV=3 - [LPPRC_HUMAN]			SK-MEL-28	P04075	Fructose-bisphosphate aldolase A OS=Homo sapiens GN=ALDOA PE=1 SV=2 - [ALDOA_HUMAN]
	SK-MEL-28	Q9Y4L1	Hypoxia up-regulated protein 1 OS=Homo sapiens GN=HYOU1 PE=1 SV=1 - [HYOU1_HUMAN]			SK-MEL-28	P05023	Sodium/potassium-transporting ATPase subunit alpha-1 OS=Homo sapiens GN=ATP1A1 PE=1 SV=1 - [AT1A1_HUMAN]			SK-MEL-28	P06396	Gelsolin OS=Homo sapiens GN=GSN PE=1 SV=1 - [GELS_HUMAN]
	SK-MEL-28	P63241	Eukaryotic translation initiation factor 5A-1 OS=Homo sapiens GN=EIF5A PE=1 SV=2 - [IF5A1_HUMAN]			SK-MEL-28	P34932	Heat shock 70 kDa protein 4 OS=Homo sapiens GN=HSPA4 PE=1 SV=4 - [HSP74_HUMAN]			SK-MEL-28	Q58FG1	Putative heat shock protein HSP 90-alpha A4 OS=Homo sapiens GN=HSP90AA4P PE=5 SV=1 - [HS904_HUMAN]
	SK-MEL-28	P06744	Glucose-6-phosphate isomerase OS=Homo sapiens GN=GPI PE=1 SV=4 - [G6PI_HUMAN]			SK-MEL-28	P04083	Annexin A1 OS=Homo sapiens GN=ANXA1 PE=1 SV=2 - [ANXA1_HUMAN]			SK-MEL-28	Q9BUF5	Tubulin beta-6 chain OS=Homo sapiens GN=TUBB6 PE=1 SV=1 - [TBB6_HUMAN]
	SK-MEL-28	Q13509	Tubulin beta-3 chain OS=Homo sapiens GN=TUBB3 PE=1 SV=2 - [TBB3_HUMAN]			SK-MEL-28	P50395	Rab GDP dissociation inhibitor beta OS=Homo sapiens GN=GDI2 PE=1 SV=2 - [GDIB_HUMAN]			SK-MEL-28	P07355	Annexin A2 OS=Homo sapiens GN=ANXA2 PE=1 SV=2 - [ANXA2_HUMAN]
	SK-MEL-28	Q6P2Q9	Pre-mRNA-processing-splicing factor 8 OS=Homo sapiens GN=PRPF8 PE=1 SV=2 - [PRP8_HUMAN]			SK-MEL-28	O95373	Importin-7 OS=Homo sapiens GN=IPO7 PE=1 SV=1 - [IPO7_HUMAN]			SK-MEL-28	P22314	Ubiquitin-like modifier-activating enzyme 1 OS=Homo sapiens GN=UBA1 PE=1 SV=3 - [UBA1_HUMAN]
	SK-MEL-28	P84085	ADP-ribosylation factor 5 OS=Homo sapiens GN=ARF5 PE=1 SV=2 - [ARF5_HUMAN]			SK-MEL-28	P11021	78 kDa glucose-regulated protein OS=Homo sapiens GN=HSPA5 PE=1 SV=2 - [GRP78_HUMAN]			SK-MEL-28	P40121	Macrophage-capping protein OS=Homo sapiens GN=CAPG PE=1 SV=2 - [CAPG_HUMAN]
	SK-MEL-28	O76009	Keratin, type I cuticular Ha3-I OS=Homo sapiens GN=KRT33A PE=2 SV=2 - [KT33A_HUMAN]			SK-MEL-28	Q14974	Importin subunit beta-1 OS=Homo sapiens GN=KPNB1 PE=1 SV=2 - [IMB1_HUMAN]			SK-MEL-28	Q01518	Adenylyl cyclase-associated protein 1 OS=Homo sapiens GN=CAP1 PE=1 SV=5 - [CAP1_HUMAN]
	SK-MEL-28	P18669	Phosphoglycerate mutase 1 OS=Homo sapiens GN=PGAM1 PE=1 SV=2 - [PGAM1_HUMAN]			SK-MEL-28	P08133	Annexin A6 OS=Homo sapiens GN=ANXA6 PE=1 SV=3 - [ANXA6_HUMAN]			SK-MEL-28	P40227	T-complex protein 1 subunit zeta OS=Homo sapiens GN=CCT6A PE=1 SV=3 - [TCPZ_HUMAN]
	SK-MEL-28	P35908	Keratin, type II cytoskeletal 2 epidermal OS=Homo sapiens GN=KRT2 PE=1 SV=2 - [K22E_HUMAN]			SK-MEL-28	Q7KZF4	Staphylococcal nuclease domain-containing protein 1 OS=Homo sapiens GN=SND1 PE=1 SV=1 - [SND1_HUMAN]			SK-MEL-28	P34932	Heat shock 70 kDa protein 4 OS=Homo sapiens GN=HSPA4 PE=1 SV=4 - [HSP74_HUMAN]
	SK-MEL-28	P29401	Transketolase OS=Homo sapiens GN=TKT PE=1 SV=3 - [TKT_HUMAN]			SK-MEL-28	P40121	Macrophage-capping protein OS=Homo sapiens GN=CAPG PE=1 SV=2 - [CAPG_HUMAN]			SK-MEL-28	O95373	Importin-7 OS=Homo sapiens GN=IPO7 PE=1 SV=1 - [IPO7_HUMAN]
	SK-MEL-28	P18085	ADP-ribosylation factor 4 OS=Homo sapiens GN=ARF4 PE=1 SV=3 - [ARF4_HUMAN]			SK-MEL-28	P07195	L-lactate dehydrogenase B chain OS=Homo sapiens GN=LDHB PE=1 SV=2 - [LDHB_HUMAN]			SK-MEL-28	P26038	Moesin OS=Homo sapiens GN=MSN PE=1 SV=3 - [MOES_HUMAN]
	SK-MEL-28	P40121	Macrophage-capping protein OS=Homo sapiens GN=CAPG PE=1 SV=2 - [CAPG_HUMAN]			SK-MEL-28	P06744	Glucose-6-phosphate isomerase OS=Homo sapiens GN=GPI PE=1 SV=4 - [G6PI_HUMAN]			SK-MEL-28	Q9Y4L1	Hypoxia up-regulated protein 1 OS=Homo sapiens GN=HYOU1 PE=1 SV=1 - [HYOU1_HUMAN]
	SK-MEL-28	P04844	Dolichyl-diphosphooligosaccharide--protein glycosyltransferase subunit 2 OS=Homo sapiens GN=RPN2 PE=1 SV=3 - [RPN2_HUMAN]			SK-MEL-28	P54652	Heat shock-related 70 kDa protein 2 OS=Homo sapiens GN=HSPA2 PE=1 SV=1 - [HSP72_HUMAN]			SK-MEL-28	O00154	Cytosolic acyl coenzyme A thioester hydrolase OS=Homo sapiens GN=ACOT7 PE=1 SV=3 - [BACH_HUMAN]
	SK-MEL-28	P22314	Ubiquitin-like modifier-activating enzyme 1 OS=Homo sapiens GN=UBA1 PE=1 SV=3 - [UBA1_HUMAN]			SK-MEL-28	Q10567	AP-1 complex subunit beta-1 OS=Homo sapiens GN=AP1B1 PE=1 SV=2 - [AP1B1_HUMAN]			SK-MEL-28	P07814	Bifunctional glutamate/proline--tRNA ligase OS=Homo sapiens GN=EPRS PE=1 SV=5 - [SYEP_HUMAN]
	SK-MEL-28	P09211	Glutathione S-transferase P OS=Homo sapiens GN=GSTP1 PE=1 SV=2 - [GSTP1_HUMAN]			SK-MEL-28	Q01518	Adenylyl cyclase-associated protein 1 OS=Homo sapiens GN=CAP1 PE=1 SV=5 - [CAP1_HUMAN]			SK-MEL-28	P09211	Glutathione S-transferase P OS=Homo sapiens GN=GSTP1 PE=1 SV=2 - [GSTP1_HUMAN]
	SK-MEL-28	P07737	Profilin-1 OS=Homo sapiens GN=PFN1 PE=1 SV=2 - [PROF1_HUMAN]			SK-MEL-28	P12956	X-ray repair cross-complementing protein 6 OS=Homo sapiens GN=XRCC6 PE=1 SV=2 - [XRCC6_HUMAN]			SK-MEL-28	Q08211	ATP-dependent RNA helicase A OS=Homo sapiens GN=DHX9 PE=1 SV=4 - [DHX9_HUMAN]
	SK-MEL-28	P06396	Gelsolin OS=Homo sapiens GN=GSN PE=1 SV=1 - [GELS_HUMAN]			SK-MEL-28	Q92616	Translational activator GCN1 OS=Homo sapiens GN=GCN1L1 PE=1 SV=6 - [GCN1L_HUMAN]			SK-MEL-28	Q6UVK1	Chondroitin sulfate proteoglycan 4 OS=Homo sapiens GN=CSPG4 PE=1 SV=2 - [CSPG4_HUMAN]
	SK-MEL-28	P31946	14-3-3 protein beta/alpha OS=Homo sapiens GN=YWHAB PE=1 SV=3 - [1433B_HUMAN]			SK-MEL-28	P40227	T-complex protein 1 subunit zeta OS=Homo sapiens GN=CCT6A PE=1 SV=3 - [TCPZ_HUMAN]			SK-MEL-28	Q14152	Eukaryotic translation initiation factor 3 subunit A OS=Homo sapiens GN=EIF3A PE=1 SV=1 - [EIF3A_HUMAN]
	SK-MEL-28	O95373	Importin-7 OS=Homo sapiens GN=IPO7 PE=1 SV=1 - [IPO7_HUMAN]			SK-MEL-28	Q15084	Protein disulfide-isomerase A6 OS=Homo sapiens GN=PDIA6 PE=1 SV=1 - [PDIA6_HUMAN]			SK-MEL-28	P60842	Eukaryotic initiation factor 4A-I OS=Homo sapiens GN=EIF4A1 PE=1 SV=1 - [IF4A1_HUMAN]
	SK-MEL-28	P00558	Phosphoglycerate kinase 1 OS=Homo sapiens GN=PGK1 PE=1 SV=3 - [PGK1_HUMAN]			SK-MEL-28	O43175	D-3-phosphoglycerate dehydrogenase OS=Homo sapiens GN=PHGDH PE=1 SV=4 - [SERA_HUMAN]			SK-MEL-28	P38646	Stress-70 protein, mitochondrial OS=Homo sapiens GN=HSPA9 PE=1 SV=2 - [GRP75_HUMAN]
	SK-MEL-28	P16615	Sarcoplasmic/endoplasmic reticulum calcium ATPase 2 OS=Homo sapiens GN=ATP2A2 PE=1 SV=1 - [AT2A2_HUMAN]			SK-MEL-28	P27824	Calnexin OS=Homo sapiens GN=CANX PE=1 SV=2 - [CALX_HUMAN]			SK-MEL-28	P06744	Glucose-6-phosphate isomerase OS=Homo sapiens GN=GPI PE=1 SV=4 - [G6PI_HUMAN]
	SK-MEL-28	Q00341	Vigilin OS=Homo sapiens GN=HDLBP PE=1 SV=2 - [VIGLN_HUMAN]			SK-MEL-28	P26038	Moesin OS=Homo sapiens GN=MSN PE=1 SV=3 - [MOES_HUMAN]			SK-MEL-28	Q10567	AP-1 complex subunit beta-1 OS=Homo sapiens GN=AP1B1 PE=1 SV=2 - [AP1B1_HUMAN]
	SK-MEL-28	Q9NYU2	UDP-glucose:glycoprotein glucosyltransferase 1 OS=Homo sapiens GN=UGGT1 PE=1 SV=3 - [UGGG1_HUMAN]			SK-MEL-28	Q14152	Eukaryotic translation initiation factor 3 subunit A OS=Homo sapiens GN=EIF3A PE=1 SV=1 - [EIF3A_HUMAN]			SK-MEL-28	Q7KZF4	Staphylococcal nuclease domain-containing protein 1 OS=Homo sapiens GN=SND1 PE=1 SV=1 - [SND1_HUMAN]
	SK-MEL-28	Q9BUF5	Tubulin beta-6 chain OS=Homo sapiens GN=TUBB6 PE=1 SV=1 - [TBB6_HUMAN]			SK-MEL-28	Q562R1	Beta-actin-like protein 2 OS=Homo sapiens GN=ACTBL2 PE=1 SV=2 - [ACTBL_HUMAN]			SK-MEL-28	P31946	14-3-3 protein beta/alpha OS=Homo sapiens GN=YWHAB PE=1 SV=3 - [1433B_HUMAN]
	SK-MEL-28	P60981	Destrin OS=Homo sapiens GN=DSTN PE=1 SV=3 - [DEST_HUMAN]			SK-MEL-28	P15559	NAD(P)H dehydrogenase [quinone] 1 OS=Homo sapiens GN=NQO1 PE=1 SV=1 - [NQO1_HUMAN]			SK-MEL-28	P50395	Rab GDP dissociation inhibitor beta OS=Homo sapiens GN=GDI2 PE=1 SV=2 - [GDIB_HUMAN]
	SK-MEL-28	Q08211	ATP-dependent RNA helicase A OS=Homo sapiens GN=DHX9 PE=1 SV=4 - [DHX9_HUMAN]			SK-MEL-28	P09972	Fructose-bisphosphate aldolase C OS=Homo sapiens GN=ALDOC PE=1 SV=2 - [ALDOC_HUMAN]			SK-MEL-28	P27797	Calreticulin OS=Homo sapiens GN=CALR PE=1 SV=1 - [CALR_HUMAN]
	SK-MEL-28	P53621	Coatomer subunit alpha OS=Homo sapiens GN=COPA PE=1 SV=2 - [COPA_HUMAN]			SK-MEL-28	P38646	Stress-70 protein, mitochondrial OS=Homo sapiens GN=HSPA9 PE=1 SV=2 - [GRP75_HUMAN]			SK-MEL-28	P12956	X-ray repair cross-complementing protein 6 OS=Homo sapiens GN=XRCC6 PE=1 SV=2 - [XRCC6_HUMAN]
	SK-MEL-28	Q99497	Protein deglycase DJ-1 OS=Homo sapiens GN=PARK7 PE=1 SV=2 - [PARK7_HUMAN]			SK-MEL-28	P62258	14-3-3 protein epsilon OS=Homo sapiens GN=YWHAE PE=1 SV=1 - [1433E_HUMAN]			SK-MEL-28	P40939	Trifunctional enzyme subunit alpha, mitochondrial OS=Homo sapiens GN=HADHA PE=1 SV=2 - [ECHA_HUMAN]
	SK-MEL-28	P40939	Trifunctional enzyme subunit alpha, mitochondrial OS=Homo sapiens GN=HADHA PE=1 SV=2 - [ECHA_HUMAN]			SK-MEL-28	P30101	Protein disulfide-isomerase A3 OS=Homo sapiens GN=PDIA3 PE=1 SV=4 - [PDIA3_HUMAN]			SK-MEL-28	P41252	Isoleucine--tRNA ligase, cytoplasmic OS=Homo sapiens GN=IARS PE=1 SV=2 - [SYIC_HUMAN]
	SK-MEL-28	P23528	Cofilin-1 OS=Homo sapiens GN=CFL1 PE=1 SV=3 - [COF1_HUMAN]			SK-MEL-28	Q9ULV4	Coronin-1C OS=Homo sapiens GN=CORO1C PE=1 SV=1 - [COR1C_HUMAN]			SK-MEL-28	Q9Y678	Coatomer subunit gamma-1 OS=Homo sapiens GN=COPG1 PE=1 SV=1 - [COPG1_HUMAN]
	SK-MEL-28	P06576	ATP synthase subunit beta, mitochondrial OS=Homo sapiens GN=ATP5B PE=1 SV=3 - [ATPB_HUMAN]			SK-MEL-28	P49368	T-complex protein 1 subunit gamma OS=Homo sapiens GN=CCT3 PE=1 SV=4 - [TCPG_HUMAN]			SK-MEL-28	Q14974	Importin subunit beta-1 OS=Homo sapiens GN=KPNB1 PE=1 SV=2 - [IMB1_HUMAN]
	SK-MEL-28	P62258	14-3-3 protein epsilon OS=Homo sapiens GN=YWHAE PE=1 SV=1 - [1433E_HUMAN]			SK-MEL-28	P63010	AP-2 complex subunit beta OS=Homo sapiens GN=AP2B1 PE=1 SV=1 - [AP2B1_HUMAN]			SK-MEL-28	O14980	Exportin-1 OS=Homo sapiens GN=XPO1 PE=1 SV=1 - [XPO1_HUMAN]
	SK-MEL-28	O75369	Filamin-B OS=Homo sapiens GN=FLNB PE=1 SV=2 - [FLNB_HUMAN]			SK-MEL-28	P09211	Glutathione S-transferase P OS=Homo sapiens GN=GSTP1 PE=1 SV=2 - [GSTP1_HUMAN]			SK-MEL-28	P16615	Sarcoplasmic/endoplasmic reticulum calcium ATPase 2 OS=Homo sapiens GN=ATP2A2 PE=1 SV=1 - [AT2A2_HUMAN]
	SK-MEL-28	P60842	Eukaryotic initiation factor 4A-I OS=Homo sapiens GN=EIF4A1 PE=1 SV=1 - [IF4A1_HUMAN]			SK-MEL-28	Q9Y4L1	Hypoxia up-regulated protein 1 OS=Homo sapiens GN=HYOU1 PE=1 SV=1 - [HYOU1_HUMAN]			SK-MEL-28	P63010	AP-2 complex subunit beta OS=Homo sapiens GN=AP2B1 PE=1 SV=1 - [AP2B1_HUMAN]
	SK-MEL-28	P26038	Moesin OS=Homo sapiens GN=MSN PE=1 SV=3 - [MOES_HUMAN]			SK-MEL-28	P0DMV8	Heat shock 70 kDa protein 1A OS=Homo sapiens GN=HSPA1A PE=1 SV=1 - [HS71A_HUMAN]			SK-MEL-28	P60174	Triosephosphate isomerase OS=Homo sapiens GN=TPI1 PE=1 SV=3 - [TPIS_HUMAN]
	SK-MEL-28	O75915	PRA1 family protein 3 OS=Homo sapiens GN=ARL6IP5 PE=1 SV=1 - [PRAF3_HUMAN]			SK-MEL-28	P60174	Triosephosphate isomerase OS=Homo sapiens GN=TPI1 PE=1 SV=3 - [TPIS_HUMAN]			SK-MEL-28	Q00341	Vigilin OS=Homo sapiens GN=HDLBP PE=1 SV=2 - [VIGLN_HUMAN]
	SK-MEL-28	Q99832	T-complex protein 1 subunit eta OS=Homo sapiens GN=CCT7 PE=1 SV=2 - [TCPH_HUMAN]			SK-MEL-28	P48643	T-complex protein 1 subunit epsilon OS=Homo sapiens GN=CCT5 PE=1 SV=1 - [TCPE_HUMAN]			SK-MEL-28	P78371	T-complex protein 1 subunit beta OS=Homo sapiens GN=CCT2 PE=1 SV=4 - [TCPB_HUMAN]
	SK-MEL-28	Q6UVK1	Chondroitin sulfate proteoglycan 4 OS=Homo sapiens GN=CSPG4 PE=1 SV=2 - [CSPG4_HUMAN]			SK-MEL-28	P78371	T-complex protein 1 subunit beta OS=Homo sapiens GN=CCT2 PE=1 SV=4 - [TCPB_HUMAN]			SK-MEL-28	P02768	Serum albumin OS=Homo sapiens GN=ALB PE=1 SV=2 - [ALBU_HUMAN]
	SK-MEL-28	Q9P2J5	Leucine--tRNA ligase, cytoplasmic OS=Homo sapiens GN=LARS PE=1 SV=2 - [SYLC_HUMAN]			SK-MEL-28	P06737	Glycogen phosphorylase, liver form OS=Homo sapiens GN=PYGL PE=1 SV=4 - [PYGL_HUMAN]			SK-MEL-28	P05141	ADP/ATP translocase 2 OS=Homo sapiens GN=SLC25A5 PE=1 SV=7 - [ADT2_HUMAN]
	SK-MEL-28	P06748	Nucleophosmin OS=Homo sapiens GN=NPM1 PE=1 SV=2 - [NPM_HUMAN]			SK-MEL-28	Q08211	ATP-dependent RNA helicase A OS=Homo sapiens GN=DHX9 PE=1 SV=4 - [DHX9_HUMAN]			SK-MEL-28	P07737	Profilin-1 OS=Homo sapiens GN=PFN1 PE=1 SV=2 - [PROF1_HUMAN]
	SK-MEL-28	P41252	Isoleucine--tRNA ligase, cytoplasmic OS=Homo sapiens GN=IARS PE=1 SV=2 - [SYIC_HUMAN]			SK-MEL-28	P02538	Keratin, type II cytoskeletal 6A OS=Homo sapiens GN=KRT6A PE=1 SV=3 - [K2C6A_HUMAN]			SK-MEL-28	P15559	NAD(P)H dehydrogenase [quinone] 1 OS=Homo sapiens GN=NQO1 PE=1 SV=1 - [NQO1_HUMAN]
	SK-MEL-28	P34932	Heat shock 70 kDa protein 4 OS=Homo sapiens GN=HSPA4 PE=1 SV=4 - [HSP74_HUMAN]			SK-MEL-28	P21796	Voltage-dependent anion-selective channel protein 1 OS=Homo sapiens GN=VDAC1 PE=1 SV=2 - [VDAC1_HUMAN]			SK-MEL-28	O75369	Filamin-B OS=Homo sapiens GN=FLNB PE=1 SV=2 - [FLNB_HUMAN]
	SK-MEL-28	P07355	Annexin A2 OS=Homo sapiens GN=ANXA2 PE=1 SV=2 - [ANXA2_HUMAN]			SK-MEL-28	P53618	Coatomer subunit beta OS=Homo sapiens GN=COPB1 PE=1 SV=3 - [COPB_HUMAN]			SK-MEL-28	O75915	PRA1 family protein 3 OS=Homo sapiens GN=ARL6IP5 PE=1 SV=1 - [PRAF3_HUMAN]
	SK-MEL-28	P61978	Heterogeneous nuclear ribonucleoprotein K OS=Homo sapiens GN=HNRNPK PE=1 SV=1 - [HNRPK_HUMAN]			SK-MEL-28	P04844	Dolichyl-diphosphooligosaccharide--protein glycosyltransferase subunit 2 OS=Homo sapiens GN=RPN2 PE=1 SV=3 - [RPN2_HUMAN]			SK-MEL-28	Q99497	Protein deglycase DJ-1 OS=Homo sapiens GN=PARK7 PE=1 SV=2 - [PARK7_HUMAN]
	SK-MEL-28	P27708	CAD protein OS=Homo sapiens GN=CAD PE=1 SV=3 - [PYR1_HUMAN]			SK-MEL-28	P61978	Heterogeneous nuclear ribonucleoprotein K OS=Homo sapiens GN=HNRNPK PE=1 SV=1 - [HNRPK_HUMAN]			SK-MEL-28	P27824	Calnexin OS=Homo sapiens GN=CANX PE=1 SV=2 - [CALX_HUMAN]
	SK-MEL-28	P15559	NAD(P)H dehydrogenase [quinone] 1 OS=Homo sapiens GN=NQO1 PE=1 SV=1 - [NQO1_HUMAN]			SK-MEL-28	Q58FG1	Putative heat shock protein HSP 90-alpha A4 OS=Homo sapiens GN=HSP90AA4P PE=5 SV=1 - [HS904_HUMAN]			SK-MEL-28	P07237	Protein disulfide-isomerase OS=Homo sapiens GN=P4HB PE=1 SV=3 - [PDIA1_HUMAN]
	SK-MEL-28	P07237	Protein disulfide-isomerase OS=Homo sapiens GN=P4HB PE=1 SV=3 - [PDIA1_HUMAN]			SK-MEL-28	P31939	Bifunctional purine biosynthesis protein PURH OS=Homo sapiens GN=ATIC PE=1 SV=3 - [PUR9_HUMAN]			SK-MEL-28	Q07021	Complement component 1 Q subcomponent-binding protein, mitochondrial OS=Homo sapiens GN=C1QBP PE=1 SV=1 - [C1QBP_HUMAN]
	SK-MEL-28	P43007	Neutral amino acid transporter A OS=Homo sapiens GN=SLC1A4 PE=1 SV=1 - [SATT_HUMAN]			SK-MEL-28	Q9Y678	Coatomer subunit gamma-1 OS=Homo sapiens GN=COPG1 PE=1 SV=1 - [COPG1_HUMAN]			SK-MEL-28	P04259	Keratin, type II cytoskeletal 6B OS=Homo sapiens GN=KRT6B PE=1 SV=5 - [K2C6B_HUMAN]
	SK-MEL-28	P02538	Keratin, type II cytoskeletal 6A OS=Homo sapiens GN=KRT6A PE=1 SV=3 - [K2C6A_HUMAN]			SK-MEL-28	P53396	ATP-citrate synthase OS=Homo sapiens GN=ACLY PE=1 SV=3 - [ACLY_HUMAN]			SK-MEL-28	P07195	L-lactate dehydrogenase B chain OS=Homo sapiens GN=LDHB PE=1 SV=2 - [LDHB_HUMAN]
	SK-MEL-28	Q10567	AP-1 complex subunit beta-1 OS=Homo sapiens GN=AP1B1 PE=1 SV=2 - [AP1B1_HUMAN]			SK-MEL-28	P31946	14-3-3 protein beta/alpha OS=Homo sapiens GN=YWHAB PE=1 SV=3 - [1433B_HUMAN]			SK-MEL-28	P07339	Cathepsin D OS=Homo sapiens GN=CTSD PE=1 SV=1 - [CATD_HUMAN]
	SK-MEL-28	Q7KZF4	Staphylococcal nuclease domain-containing protein 1 OS=Homo sapiens GN=SND1 PE=1 SV=1 - [SND1_HUMAN]			SK-MEL-28	P04843	Dolichyl-diphosphooligosaccharide--protein glycosyltransferase subunit 1 OS=Homo sapiens GN=RPN1 PE=1 SV=1 - [RPN1_HUMAN]			SK-MEL-28	P30101	Protein disulfide-isomerase A3 OS=Homo sapiens GN=PDIA3 PE=1 SV=4 - [PDIA3_HUMAN]
	SK-MEL-28	P12236	ADP/ATP translocase 3 OS=Homo sapiens GN=SLC25A6 PE=1 SV=4 - [ADT3_HUMAN]			SK-MEL-28	P31150	Rab GDP dissociation inhibitor alpha OS=Homo sapiens GN=GDI1 PE=1 SV=2 - [GDIA_HUMAN]			SK-MEL-28	P11717	Cation-independent mannose-6-phosphate receptor OS=Homo sapiens GN=IGF2R PE=1 SV=3 - [MPRI_HUMAN]
	SK-MEL-28	Q13045	Protein flightless-1 homolog OS=Homo sapiens GN=FLII PE=1 SV=2 - [FLII_HUMAN]			SK-MEL-28	P35241	Radixin OS=Homo sapiens GN=RDX PE=1 SV=1 - [RADI_HUMAN]			SK-MEL-28	P08133	Annexin A6 OS=Homo sapiens GN=ANXA6 PE=1 SV=3 - [ANXA6_HUMAN]
	SK-MEL-28	P51149	Ras-related protein Rab-7a OS=Homo sapiens GN=RAB7A PE=1 SV=1 - [RAB7A_HUMAN]			SK-MEL-28	P25705	ATP synthase subunit alpha, mitochondrial OS=Homo sapiens GN=ATP5A1 PE=1 SV=1 - [ATPA_HUMAN]			SK-MEL-28	O43175	D-3-phosphoglycerate dehydrogenase OS=Homo sapiens GN=PHGDH PE=1 SV=4 - [SERA_HUMAN]
	SK-MEL-28	P05141	ADP/ATP translocase 2 OS=Homo sapiens GN=SLC25A5 PE=1 SV=7 - [ADT2_HUMAN]			SK-MEL-28	P26641	Elongation factor 1-gamma OS=Homo sapiens GN=EEF1G PE=1 SV=3 - [EF1G_HUMAN]			SK-MEL-28	P61978	Heterogeneous nuclear ribonucleoprotein K OS=Homo sapiens GN=HNRNPK PE=1 SV=1 - [HNRPK_HUMAN]
	SK-MEL-28	P11216	Glycogen phosphorylase, brain form OS=Homo sapiens GN=PYGB PE=1 SV=5 - [PYGB_HUMAN]			SK-MEL-28	P09874	Poly [ADP-ribose] polymerase 1 OS=Homo sapiens GN=PARP1 PE=1 SV=4 - [PARP1_HUMAN]			SK-MEL-28	P18669	Phosphoglycerate mutase 1 OS=Homo sapiens GN=PGAM1 PE=1 SV=2 - [PGAM1_HUMAN]
	SK-MEL-28	P31939	Bifunctional purine biosynthesis protein PURH OS=Homo sapiens GN=ATIC PE=1 SV=3 - [PUR9_HUMAN]			SK-MEL-28	O00154	Cytosolic acyl coenzyme A thioester hydrolase OS=Homo sapiens GN=ACOT7 PE=1 SV=3 - [BACH_HUMAN]			SK-MEL-28	P0DMV8	Heat shock 70 kDa protein 1A OS=Homo sapiens GN=HSPA1A PE=1 SV=1 - [HS71A_HUMAN]
	SK-MEL-28	P24821	Tenascin OS=Homo sapiens GN=TNC PE=1 SV=3 - [TENA_HUMAN]			SK-MEL-28	Q86VP6	Cullin-associated NEDD8-dissociated protein 1 OS=Homo sapiens GN=CAND1 PE=1 SV=2 - [CAND1_HUMAN]			SK-MEL-28	P63241	Eukaryotic translation initiation factor 5A-1 OS=Homo sapiens GN=EIF5A PE=1 SV=2 - [IF5A1_HUMAN]
	SK-MEL-28	Q15393	Splicing factor 3B subunit 3 OS=Homo sapiens GN=SF3B3 PE=1 SV=4 - [SF3B3_HUMAN]			SK-MEL-28	Q9Y6U3	Adseverin OS=Homo sapiens GN=SCIN PE=1 SV=4 - [ADSV_HUMAN]			SK-MEL-28	P06748	Nucleophosmin OS=Homo sapiens GN=NPM1 PE=1 SV=2 - [NPM_HUMAN]
	SK-MEL-28	P40227	T-complex protein 1 subunit zeta OS=Homo sapiens GN=CCT6A PE=1 SV=3 - [TCPZ_HUMAN]			SK-MEL-28	P27348	14-3-3 protein theta OS=Homo sapiens GN=YWHAQ PE=1 SV=1 - [1433T_HUMAN]			SK-MEL-28	P53621	Coatomer subunit alpha OS=Homo sapiens GN=COPA PE=1 SV=2 - [COPA_HUMAN]
	SK-MEL-28	P13647	Keratin, type II cytoskeletal 5 OS=Homo sapiens GN=KRT5 PE=1 SV=3 - [K2C5_HUMAN]			SK-MEL-28	P41252	Isoleucine--tRNA ligase, cytoplasmic OS=Homo sapiens GN=IARS PE=1 SV=2 - [SYIC_HUMAN]			SK-MEL-28	P62258	14-3-3 protein epsilon OS=Homo sapiens GN=YWHAE PE=1 SV=1 - [1433E_HUMAN]
	SK-MEL-28	P63010	AP-2 complex subunit beta OS=Homo sapiens GN=AP2B1 PE=1 SV=1 - [AP2B1_HUMAN]			SK-MEL-28	O75369	Filamin-B OS=Homo sapiens GN=FLNB PE=1 SV=2 - [FLNB_HUMAN]			SK-MEL-28	Q15029	116 kDa U5 small nuclear ribonucleoprotein component OS=Homo sapiens GN=EFTUD2 PE=1 SV=1 - [U5S1_HUMAN]
	SK-MEL-28	P27797	Calreticulin OS=Homo sapiens GN=CALR PE=1 SV=1 - [CALR_HUMAN]			SK-MEL-28	P15311	Ezrin OS=Homo sapiens GN=EZR PE=1 SV=4 - [EZRI_HUMAN]			SK-MEL-28	P11940	Polyadenylate-binding protein 1 OS=Homo sapiens GN=PABPC1 PE=1 SV=2 - [PABP1_HUMAN]
	SK-MEL-28	P62937	Peptidyl-prolyl cis-trans isomerase A OS=Homo sapiens GN=PPIA PE=1 SV=2 - [PPIA_HUMAN]			SK-MEL-28	Q99832	T-complex protein 1 subunit eta OS=Homo sapiens GN=CCT7 PE=1 SV=2 - [TCPH_HUMAN]			SK-MEL-28	P12236	ADP/ATP translocase 3 OS=Homo sapiens GN=SLC25A6 PE=1 SV=4 - [ADT3_HUMAN]
	SK-MEL-28	P46782	40S ribosomal protein S5 OS=Homo sapiens GN=RPS5 PE=1 SV=4 - [RS5_HUMAN]			SK-MEL-28	P18669	Phosphoglycerate mutase 1 OS=Homo sapiens GN=PGAM1 PE=1 SV=2 - [PGAM1_HUMAN]			SK-MEL-28	Q9ULV4	Coronin-1C OS=Homo sapiens GN=CORO1C PE=1 SV=1 - [COR1C_HUMAN]
	SK-MEL-28	Q14152	Eukaryotic translation initiation factor 3 subunit A OS=Homo sapiens GN=EIF3A PE=1 SV=1 - [EIF3A_HUMAN]			SK-MEL-28	P02768	Serum albumin OS=Homo sapiens GN=ALB PE=1 SV=2 - [ALBU_HUMAN]			SK-MEL-28	P09874	Poly [ADP-ribose] polymerase 1 OS=Homo sapiens GN=PARP1 PE=1 SV=4 - [PARP1_HUMAN]
	SK-MEL-28	P38646	Stress-70 protein, mitochondrial OS=Homo sapiens GN=HSPA9 PE=1 SV=2 - [GRP75_HUMAN]			SK-MEL-28	P60842	Eukaryotic initiation factor 4A-I OS=Homo sapiens GN=EIF4A1 PE=1 SV=1 - [IF4A1_HUMAN]			SK-MEL-28	Q6P2Q9	Pre-mRNA-processing-splicing factor 8 OS=Homo sapiens GN=PRPF8 PE=1 SV=2 - [PRP8_HUMAN]
	SK-MEL-28	Q9Y678	Coatomer subunit gamma-1 OS=Homo sapiens GN=COPG1 PE=1 SV=1 - [COPG1_HUMAN]			SK-MEL-28	O14980	Exportin-1 OS=Homo sapiens GN=XPO1 PE=1 SV=1 - [XPO1_HUMAN]			SK-MEL-28	P27348	14-3-3 protein theta OS=Homo sapiens GN=YWHAQ PE=1 SV=1 - [1433T_HUMAN]
	SK-MEL-28	Q63HN8	E3 ubiquitin-protein ligase RNF213 OS=Homo sapiens GN=RNF213 PE=1 SV=3 - [RN213_HUMAN]			SK-MEL-28	P17987	T-complex protein 1 subunit alpha OS=Homo sapiens GN=TCP1 PE=1 SV=1 - [TCPA_HUMAN]			SK-MEL-28	P23528	Cofilin-1 OS=Homo sapiens GN=CFL1 PE=1 SV=3 - [COF1_HUMAN]
	SK-MEL-28	O75533	Splicing factor 3B subunit 1 OS=Homo sapiens GN=SF3B1 PE=1 SV=3 - [SF3B1_HUMAN]			SK-MEL-28	P42224	Signal transducer and activator of transcription 1-alpha/beta OS=Homo sapiens GN=STAT1 PE=1 SV=2 - [STAT1_HUMAN]			SK-MEL-28	Q13310	Polyadenylate-binding protein 4 OS=Homo sapiens GN=PABPC4 PE=1 SV=1 - [PABP4_HUMAN]
	SK-MEL-28	P04843	Dolichyl-diphosphooligosaccharide--protein glycosyltransferase subunit 1 OS=Homo sapiens GN=RPN1 PE=1 SV=1 - [RPN1_HUMAN]			SK-MEL-28	P07339	Cathepsin D OS=Homo sapiens GN=CTSD PE=1 SV=1 - [CATD_HUMAN]			SK-MEL-28	P13647	Keratin, type II cytoskeletal 5 OS=Homo sapiens GN=KRT5 PE=1 SV=3 - [K2C5_HUMAN]
	SK-MEL-28	P11717	Cation-independent mannose-6-phosphate receptor OS=Homo sapiens GN=IGF2R PE=1 SV=3 - [MPRI_HUMAN]			SK-MEL-28	P11940	Polyadenylate-binding protein 1 OS=Homo sapiens GN=PABPC1 PE=1 SV=2 - [PABP1_HUMAN]			SK-MEL-28	P31939	Bifunctional purine biosynthesis protein PURH OS=Homo sapiens GN=ATIC PE=1 SV=3 - [PUR9_HUMAN]
	SK-MEL-28	P29144	Tripeptidyl-peptidase 2 OS=Homo sapiens GN=TPP2 PE=1 SV=4 - [TPP2_HUMAN]			SK-MEL-28	P13667	Protein disulfide-isomerase A4 OS=Homo sapiens GN=PDIA4 PE=1 SV=2 - [PDIA4_HUMAN]			SK-MEL-28	P19338	Nucleolin OS=Homo sapiens GN=NCL PE=1 SV=3 - [NUCL_HUMAN]
	SK-MEL-28	Q7Z406	Myosin-14 OS=Homo sapiens GN=MYH14 PE=1 SV=2 - [MYH14_HUMAN]			SK-MEL-28	P15880	40S ribosomal protein S2 OS=Homo sapiens GN=RPS2 PE=1 SV=2 - [RS2_HUMAN]			SK-MEL-28	P49368	T-complex protein 1 subunit gamma OS=Homo sapiens GN=CCT3 PE=1 SV=4 - [TCPG_HUMAN]
	SK-MEL-28	P04083	Annexin A1 OS=Homo sapiens GN=ANXA1 PE=1 SV=2 - [ANXA1_HUMAN]			SK-MEL-28	P62820	Ras-related protein Rab-1A OS=Homo sapiens GN=RAB1A PE=1 SV=3 - [RAB1A_HUMAN]			SK-MEL-28	P48643	T-complex protein 1 subunit epsilon OS=Homo sapiens GN=CCT5 PE=1 SV=1 - [TCPE_HUMAN]
	SK-MEL-28	Q9NVI1	Fanconi anemia group I protein OS=Homo sapiens GN=FANCI PE=1 SV=4 - [FANCI_HUMAN]			SK-MEL-28	O60568	Procollagen-lysine,2-oxoglutarate 5-dioxygenase 3 OS=Homo sapiens GN=PLOD3 PE=1 SV=1 - [PLOD3_HUMAN]			SK-MEL-28	P35606	Coatomer subunit beta' OS=Homo sapiens GN=COPB2 PE=1 SV=2 - [COPB2_HUMAN]
	SK-MEL-28	Q14974	Importin subunit beta-1 OS=Homo sapiens GN=KPNB1 PE=1 SV=2 - [IMB1_HUMAN]			SK-MEL-28	P07814	Bifunctional glutamate/proline--tRNA ligase OS=Homo sapiens GN=EPRS PE=1 SV=5 - [SYEP_HUMAN]			SK-MEL-28	Q99832	T-complex protein 1 subunit eta OS=Homo sapiens GN=CCT7 PE=1 SV=2 - [TCPH_HUMAN]
	SK-MEL-28	Q7L576	Cytoplasmic FMR1-interacting protein 1 OS=Homo sapiens GN=CYFIP1 PE=1 SV=1 - [CYFP1_HUMAN]			SK-MEL-28	Q02809	Procollagen-lysine,2-oxoglutarate 5-dioxygenase 1 OS=Homo sapiens GN=PLOD1 PE=1 SV=2 - [PLOD1_HUMAN]			SK-MEL-28	Q99460	26S proteasome non-ATPase regulatory subunit 1 OS=Homo sapiens GN=PSMD1 PE=1 SV=2 - [PSMD1_HUMAN]
	SK-MEL-28	Q9ULV4	Coronin-1C OS=Homo sapiens GN=CORO1C PE=1 SV=1 - [COR1C_HUMAN]			SK-MEL-28	P07737	Profilin-1 OS=Homo sapiens GN=PFN1 PE=1 SV=2 - [PROF1_HUMAN]			SK-MEL-28	Q86VP6	Cullin-associated NEDD8-dissociated protein 1 OS=Homo sapiens GN=CAND1 PE=1 SV=2 - [CAND1_HUMAN]
	SK-MEL-28	P12956	X-ray repair cross-complementing protein 6 OS=Homo sapiens GN=XRCC6 PE=1 SV=2 - [XRCC6_HUMAN]			SK-MEL-28	P50991	T-complex protein 1 subunit delta OS=Homo sapiens GN=CCT4 PE=1 SV=4 - [TCPD_HUMAN]			SK-MEL-28	P26641	Elongation factor 1-gamma OS=Homo sapiens GN=EEF1G PE=1 SV=3 - [EF1G_HUMAN]
	SK-MEL-28	O14980	Exportin-1 OS=Homo sapiens GN=XPO1 PE=1 SV=1 - [XPO1_HUMAN]			SK-MEL-28	P05388	60S acidic ribosomal protein P0 OS=Homo sapiens GN=RPLP0 PE=1 SV=1 - [RLA0_HUMAN]			SK-MEL-28	P26599	Polypyrimidine tract-binding protein 1 OS=Homo sapiens GN=PTBP1 PE=1 SV=1 - [PTBP1_HUMAN]
	SK-MEL-28	P02751	Fibronectin OS=Homo sapiens GN=FN1 PE=1 SV=4 - [FINC_HUMAN]			SK-MEL-28	P05455	Lupus La protein OS=Homo sapiens GN=SSB PE=1 SV=2 - [LA_HUMAN]			SK-MEL-28	P21964	Catechol O-methyltransferase OS=Homo sapiens GN=COMT PE=1 SV=2 - [COMT_HUMAN]
	SK-MEL-28	P07195	L-lactate dehydrogenase B chain OS=Homo sapiens GN=LDHB PE=1 SV=2 - [LDHB_HUMAN]			SK-MEL-28	Q13310	Polyadenylate-binding protein 4 OS=Homo sapiens GN=PABPC4 PE=1 SV=1 - [PABP4_HUMAN]			SK-MEL-28	Q9P2J5	Leucine--tRNA ligase, cytoplasmic OS=Homo sapiens GN=LARS PE=1 SV=2 - [SYLC_HUMAN]
	SK-MEL-28	P0DMV8	Heat shock 70 kDa protein 1A OS=Homo sapiens GN=HSPA1A PE=1 SV=1 - [HS71A_HUMAN]			SK-MEL-28	P04271	Protein S100-B OS=Homo sapiens GN=S100B PE=1 SV=2 - [S100B_HUMAN]			SK-MEL-28	P15880	40S ribosomal protein S2 OS=Homo sapiens GN=RPS2 PE=1 SV=2 - [RS2_HUMAN]
	SK-MEL-28	Q14697	Neutral alpha-glucosidase AB OS=Homo sapiens GN=GANAB PE=1 SV=3 - [GANAB_HUMAN]			SK-MEL-28	P14550	Alcohol dehydrogenase [NADP(+)] OS=Homo sapiens GN=AKR1A1 PE=1 SV=3 - [AK1A1_HUMAN]			SK-MEL-28	O75643	U5 small nuclear ribonucleoprotein 200 kDa helicase OS=Homo sapiens GN=SNRNP200 PE=1 SV=2 - [U520_HUMAN]
	SK-MEL-28	P62820	Ras-related protein Rab-1A OS=Homo sapiens GN=RAB1A PE=1 SV=3 - [RAB1A_HUMAN]			SK-MEL-28	Q16881	Thioredoxin reductase 1, cytoplasmic OS=Homo sapiens GN=TXNRD1 PE=1 SV=3 - [TRXR1_HUMAN]			SK-MEL-28	P0CG48	Polyubiquitin-C OS=Homo sapiens GN=UBC PE=1 SV=3 - [UBC_HUMAN]
	SK-MEL-28	P63244	Guanine nucleotide-binding protein subunit beta-2-like 1 OS=Homo sapiens GN=GNB2L1 PE=1 SV=3 - [GBLP_HUMAN]			SK-MEL-28	P63244	Guanine nucleotide-binding protein subunit beta-2-like 1 OS=Homo sapiens GN=GNB2L1 PE=1 SV=3 - [GBLP_HUMAN]			SK-MEL-28	P04843	Dolichyl-diphosphooligosaccharide--protein glycosyltransferase subunit 1 OS=Homo sapiens GN=RPN1 PE=1 SV=1 - [RPN1_HUMAN]
	SK-MEL-28	P27348	14-3-3 protein theta OS=Homo sapiens GN=YWHAQ PE=1 SV=1 - [1433T_HUMAN]			SK-MEL-28	P26639	Threonine--tRNA ligase, cytoplasmic OS=Homo sapiens GN=TARS PE=1 SV=3 - [SYTC_HUMAN]			SK-MEL-28	P53396	ATP-citrate synthase OS=Homo sapiens GN=ACLY PE=1 SV=3 - [ACLY_HUMAN]
	SK-MEL-28	Q5T4S7	E3 ubiquitin-protein ligase UBR4 OS=Homo sapiens GN=UBR4 PE=1 SV=1 - [UBR4_HUMAN]			SK-MEL-28	P11586	C-1-tetrahydrofolate synthase, cytoplasmic OS=Homo sapiens GN=MTHFD1 PE=1 SV=3 - [C1TC_HUMAN]			SK-MEL-28	P52789	Hexokinase-2 OS=Homo sapiens GN=HK2 PE=1 SV=2 - [HXK2_HUMAN]
	SK-MEL-28	P50395	Rab GDP dissociation inhibitor beta OS=Homo sapiens GN=GDI2 PE=1 SV=2 - [GDIB_HUMAN]			SK-MEL-28	P05141	ADP/ATP translocase 2 OS=Homo sapiens GN=SLC25A5 PE=1 SV=7 - [ADT2_HUMAN]			SK-MEL-28	P54652	Heat shock-related 70 kDa protein 2 OS=Homo sapiens GN=HSPA2 PE=1 SV=1 - [HSP72_HUMAN]
	SK-MEL-28	O75643	U5 small nuclear ribonucleoprotein 200 kDa helicase OS=Homo sapiens GN=SNRNP200 PE=1 SV=2 - [U520_HUMAN]			SK-MEL-28	Q14240	Eukaryotic initiation factor 4A-II OS=Homo sapiens GN=EIF4A2 PE=1 SV=2 - [IF4A2_HUMAN]			SK-MEL-28	Q13045	Protein flightless-1 homolog OS=Homo sapiens GN=FLII PE=1 SV=2 - [FLII_HUMAN]
	SK-MEL-28	P53396	ATP-citrate synthase OS=Homo sapiens GN=ACLY PE=1 SV=3 - [ACLY_HUMAN]			SK-MEL-28	Q14697	Neutral alpha-glucosidase AB OS=Homo sapiens GN=GANAB PE=1 SV=3 - [GANAB_HUMAN]			SK-MEL-28	P30153	Serine/threonine-protein phosphatase 2A 65 kDa regulatory subunit A alpha isoform OS=Homo sapiens GN=PPP2R1A PE=1 SV=4 - [2AAA_HUMAN]
	SK-MEL-28	Q86VP6	Cullin-associated NEDD8-dissociated protein 1 OS=Homo sapiens GN=CAND1 PE=1 SV=2 - [CAND1_HUMAN]			SK-MEL-28	Q04917	14-3-3 protein eta OS=Homo sapiens GN=YWHAH PE=1 SV=4 - [1433F_HUMAN]			SK-MEL-28	P35241	Radixin OS=Homo sapiens GN=RDX PE=1 SV=1 - [RADI_HUMAN]
	SK-MEL-28	P08134	Rho-related GTP-binding protein RhoC OS=Homo sapiens GN=RHOC PE=1 SV=1 - [RHOC_HUMAN]			SK-MEL-28	Q7L2H7	Eukaryotic translation initiation factor 3 subunit M OS=Homo sapiens GN=EIF3M PE=1 SV=1 - [EIF3M_HUMAN]			SK-MEL-28	P17987	T-complex protein 1 subunit alpha OS=Homo sapiens GN=TCP1 PE=1 SV=1 - [TCPA_HUMAN]
	SK-MEL-28	P07814	Bifunctional glutamate/proline--tRNA ligase OS=Homo sapiens GN=EPRS PE=1 SV=5 - [SYEP_HUMAN]			SK-MEL-28	P61981	14-3-3 protein gamma OS=Homo sapiens GN=YWHAG PE=1 SV=2 - [1433G_HUMAN]			SK-MEL-28	P04083	Annexin A1 OS=Homo sapiens GN=ANXA1 PE=1 SV=2 - [ANXA1_HUMAN]
	SK-MEL-28	P62829	60S ribosomal protein L23 OS=Homo sapiens GN=RPL23 PE=1 SV=1 - [RL23_HUMAN]			SK-MEL-28	P27797	Calreticulin OS=Homo sapiens GN=CALR PE=1 SV=1 - [CALR_HUMAN]			SK-MEL-28	P31150	Rab GDP dissociation inhibitor alpha OS=Homo sapiens GN=GDI1 PE=1 SV=2 - [GDIA_HUMAN]
	SK-MEL-28	P60174	Triosephosphate isomerase OS=Homo sapiens GN=TPI1 PE=1 SV=3 - [TPIS_HUMAN]			SK-MEL-28	O14556	Glyceraldehyde-3-phosphate dehydrogenase, testis-specific OS=Homo sapiens GN=GAPDHS PE=1 SV=2 - [G3PT_HUMAN]			SK-MEL-28	P06737	Glycogen phosphorylase, liver form OS=Homo sapiens GN=PYGL PE=1 SV=4 - [PYGL_HUMAN]
	SK-MEL-28	P09874	Poly [ADP-ribose] polymerase 1 OS=Homo sapiens GN=PARP1 PE=1 SV=4 - [PARP1_HUMAN]			SK-MEL-28	P50990	T-complex protein 1 subunit theta OS=Homo sapiens GN=CCT8 PE=1 SV=4 - [TCPQ_HUMAN]			SK-MEL-28	P53618	Coatomer subunit beta OS=Homo sapiens GN=COPB1 PE=1 SV=3 - [COPB_HUMAN]
	SK-MEL-28	O15067	Phosphoribosylformylglycinamidine synthase OS=Homo sapiens GN=PFAS PE=1 SV=4 - [PUR4_HUMAN]			SK-MEL-28	Q00341	Vigilin OS=Homo sapiens GN=HDLBP PE=1 SV=2 - [VIGLN_HUMAN]			SK-MEL-28	P55884	Eukaryotic translation initiation factor 3 subunit B OS=Homo sapiens GN=EIF3B PE=1 SV=3 - [EIF3B_HUMAN]
	SK-MEL-28	P78371	T-complex protein 1 subunit beta OS=Homo sapiens GN=CCT2 PE=1 SV=4 - [TCPB_HUMAN]			SK-MEL-28	P21964	Catechol O-methyltransferase OS=Homo sapiens GN=COMT PE=1 SV=2 - [COMT_HUMAN]			SK-MEL-28	Q7L2H7	Eukaryotic translation initiation factor 3 subunit M OS=Homo sapiens GN=EIF3M PE=1 SV=1 - [EIF3M_HUMAN]
	SK-MEL-28	Q93008	Probable ubiquitin carboxyl-terminal hydrolase FAF-X OS=Homo sapiens GN=USP9X PE=1 SV=3 - [USP9X_HUMAN]			SK-MEL-28	P51149	Ras-related protein Rab-7a OS=Homo sapiens GN=RAB7A PE=1 SV=1 - [RAB7A_HUMAN]			SK-MEL-28	P07858	Cathepsin B OS=Homo sapiens GN=CTSB PE=1 SV=3 - [CATB_HUMAN]
	SK-MEL-28	P43121	Cell surface glycoprotein MUC18 OS=Homo sapiens GN=MCAM PE=1 SV=2 - [MUC18_HUMAN]			SK-MEL-28	P07237	Protein disulfide-isomerase OS=Homo sapiens GN=P4HB PE=1 SV=3 - [PDIA1_HUMAN]			SK-MEL-28	P08865	40S ribosomal protein SA OS=Homo sapiens GN=RPSA PE=1 SV=4 - [RSSA_HUMAN]
	SK-MEL-28	P21964	Catechol O-methyltransferase OS=Homo sapiens GN=COMT PE=1 SV=2 - [COMT_HUMAN]			SK-MEL-28	P53621	Coatomer subunit alpha OS=Homo sapiens GN=COPA PE=1 SV=2 - [COPA_HUMAN]			SK-MEL-28	P09382	Galectin-1 OS=Homo sapiens GN=LGALS1 PE=1 SV=2 - [LEG1_HUMAN]
	SK-MEL-28	Q15021	Condensin complex subunit 1 OS=Homo sapiens GN=NCAPD2 PE=1 SV=3 - [CND1_HUMAN]			SK-MEL-28	Q99497	Protein deglycase DJ-1 OS=Homo sapiens GN=PARK7 PE=1 SV=2 - [PARK7_HUMAN]			SK-MEL-28	P54819	Adenylate kinase 2, mitochondrial OS=Homo sapiens GN=AK2 PE=1 SV=2 - [KAD2_HUMAN]
	SK-MEL-28	O75694	Nuclear pore complex protein Nup155 OS=Homo sapiens GN=NUP155 PE=1 SV=1 - [NU155_HUMAN]			SK-MEL-28	P16152	Carbonyl reductase [NADPH] 1 OS=Homo sapiens GN=CBR1 PE=1 SV=3 - [CBR1_HUMAN]			SK-MEL-28	P13667	Protein disulfide-isomerase A4 OS=Homo sapiens GN=PDIA4 PE=1 SV=2 - [PDIA4_HUMAN]
	SK-MEL-28	Q07021	Complement component 1 Q subcomponent-binding protein, mitochondrial OS=Homo sapiens GN=C1QBP PE=1 SV=1 - [C1QBP_HUMAN]			SK-MEL-28	P07858	Cathepsin B OS=Homo sapiens GN=CTSB PE=1 SV=3 - [CATB_HUMAN]			SK-MEL-28	P09972	Fructose-bisphosphate aldolase C OS=Homo sapiens GN=ALDOC PE=1 SV=2 - [ALDOC_HUMAN]
	SK-MEL-28	Q14764	Major vault protein OS=Homo sapiens GN=MVP PE=1 SV=4 - [MVP_HUMAN]			SK-MEL-28	Q00839	Heterogeneous nuclear ribonucleoprotein U OS=Homo sapiens GN=HNRNPU PE=1 SV=6 - [HNRPU_HUMAN]			SK-MEL-28	Q02809	Procollagen-lysine,2-oxoglutarate 5-dioxygenase 1 OS=Homo sapiens GN=PLOD1 PE=1 SV=2 - [PLOD1_HUMAN]
	SK-MEL-28	Q15084	Protein disulfide-isomerase A6 OS=Homo sapiens GN=PDIA6 PE=1 SV=1 - [PDIA6_HUMAN]			SK-MEL-28	Q9P2J5	Leucine--tRNA ligase, cytoplasmic OS=Homo sapiens GN=LARS PE=1 SV=2 - [SYLC_HUMAN]			SK-MEL-28	P49411	Elongation factor Tu, mitochondrial OS=Homo sapiens GN=TUFM PE=1 SV=2 - [EFTU_HUMAN]
	SK-MEL-28	P07858	Cathepsin B OS=Homo sapiens GN=CTSB PE=1 SV=3 - [CATB_HUMAN]			SK-MEL-28	P41250	Glycine--tRNA ligase OS=Homo sapiens GN=GARS PE=1 SV=3 - [SYG_HUMAN]			SK-MEL-28	P25705	ATP synthase subunit alpha, mitochondrial OS=Homo sapiens GN=ATP5A1 PE=1 SV=1 - [ATPA_HUMAN]
	SK-MEL-28	A6NCN2	Putative keratin-87 protein OS=Homo sapiens GN=KRT87P PE=5 SV=4 - [KR87P_HUMAN]			SK-MEL-28	Q92598	Heat shock protein 105 kDa OS=Homo sapiens GN=HSPH1 PE=1 SV=1 - [HS105_HUMAN]			SK-MEL-28	P24821	Tenascin OS=Homo sapiens GN=TNC PE=1 SV=3 - [TENA_HUMAN]
	SK-MEL-28	P26641	Elongation factor 1-gamma OS=Homo sapiens GN=EEF1G PE=1 SV=3 - [EF1G_HUMAN]			SK-MEL-28	O60763	General vesicular transport factor p115 OS=Homo sapiens GN=USO1 PE=1 SV=2 - [USO1_HUMAN]			SK-MEL-28	O60568	Procollagen-lysine,2-oxoglutarate 5-dioxygenase 3 OS=Homo sapiens GN=PLOD3 PE=1 SV=1 - [PLOD3_HUMAN]
	SK-MEL-28	P62244	40S ribosomal protein S15a OS=Homo sapiens GN=RPS15A PE=1 SV=2 - [RS15A_HUMAN]			SK-MEL-28	P61204	ADP-ribosylation factor 3 OS=Homo sapiens GN=ARF3 PE=1 SV=2 - [ARF3_HUMAN]			SK-MEL-28	Q7Z406	Myosin-14 OS=Homo sapiens GN=MYH14 PE=1 SV=2 - [MYH14_HUMAN]
	SK-MEL-28	P46977	Dolichyl-diphosphooligosaccharide--protein glycosyltransferase subunit STT3A OS=Homo sapiens GN=STT3A PE=1 SV=2 - [STT3A_HUMAN]			SK-MEL-28	Q99536	Synaptic vesicle membrane protein VAT-1 homolog OS=Homo sapiens GN=VAT1 PE=1 SV=2 - [VAT1_HUMAN]			SK-MEL-28	O43852	Calumenin OS=Homo sapiens GN=CALU PE=1 SV=2 - [CALU_HUMAN]
	SK-MEL-28	P19338	Nucleolin OS=Homo sapiens GN=NCL PE=1 SV=3 - [NUCL_HUMAN]			SK-MEL-28	P08865	40S ribosomal protein SA OS=Homo sapiens GN=RPSA PE=1 SV=4 - [RSSA_HUMAN]			SK-MEL-28	P05455	Lupus La protein OS=Homo sapiens GN=SSB PE=1 SV=2 - [LA_HUMAN]
	SK-MEL-28	P07339	Cathepsin D OS=Homo sapiens GN=CTSD PE=1 SV=1 - [CATD_HUMAN]			SK-MEL-28	O00299	Chloride intracellular channel protein 1 OS=Homo sapiens GN=CLIC1 PE=1 SV=4 - [CLIC1_HUMAN]			SK-MEL-28	P51149	Ras-related protein Rab-7a OS=Homo sapiens GN=RAB7A PE=1 SV=1 - [RAB7A_HUMAN]
	SK-MEL-28	P61586	Transforming protein RhoA OS=Homo sapiens GN=RHOA PE=1 SV=1 - [RHOA_HUMAN]			SK-MEL-28	P55884	Eukaryotic translation initiation factor 3 subunit B OS=Homo sapiens GN=EIF3B PE=1 SV=3 - [EIF3B_HUMAN]			SK-MEL-28	P02545	Prelamin-A/C OS=Homo sapiens GN=LMNA PE=1 SV=1 - [LMNA_HUMAN]
	SK-MEL-28	P13667	Protein disulfide-isomerase A4 OS=Homo sapiens GN=PDIA4 PE=1 SV=2 - [PDIA4_HUMAN]			SK-MEL-28	P30153	Serine/threonine-protein phosphatase 2A 65 kDa regulatory subunit A alpha isoform OS=Homo sapiens GN=PPP2R1A PE=1 SV=4 - [2AAA_HUMAN]			SK-MEL-28	Q14697	Neutral alpha-glucosidase AB OS=Homo sapiens GN=GANAB PE=1 SV=3 - [GANAB_HUMAN]
	SK-MEL-28	P61981	14-3-3 protein gamma OS=Homo sapiens GN=YWHAG PE=1 SV=2 - [1433G_HUMAN]			SK-MEL-28	P49915	GMP synthase [glutamine-hydrolyzing] OS=Homo sapiens GN=GMPS PE=1 SV=1 - [GUAA_HUMAN]			SK-MEL-28	Q14764	Major vault protein OS=Homo sapiens GN=MVP PE=1 SV=4 - [MVP_HUMAN]
	SK-MEL-28	Q15477	Helicase SKI2W OS=Homo sapiens GN=SKIV2L PE=1 SV=3 - [SKIV2_HUMAN]			SK-MEL-28	P13489	Ribonuclease inhibitor OS=Homo sapiens GN=RNH1 PE=1 SV=2 - [RINI_HUMAN]			SK-MEL-28	P43121	Cell surface glycoprotein MUC18 OS=Homo sapiens GN=MCAM PE=1 SV=2 - [MUC18_HUMAN]
	SK-MEL-28	P27824	Calnexin OS=Homo sapiens GN=CANX PE=1 SV=2 - [CALX_HUMAN]			SK-MEL-28	P12236	ADP/ATP translocase 3 OS=Homo sapiens GN=SLC25A6 PE=1 SV=4 - [ADT3_HUMAN]			SK-MEL-28	Q06210	Glutamine--fructose-6-phosphate aminotransferase [isomerizing] 1 OS=Homo sapiens GN=GFPT1 PE=1 SV=3 - [GFPT1_HUMAN]
	SK-MEL-28	P50990	T-complex protein 1 subunit theta OS=Homo sapiens GN=CCT8 PE=1 SV=4 - [TCPQ_HUMAN]			SK-MEL-28	Q32P51	Heterogeneous nuclear ribonucleoprotein A1-like 2 OS=Homo sapiens GN=HNRNPA1L2 PE=2 SV=2 - [RA1L2_HUMAN]			SK-MEL-28	P13489	Ribonuclease inhibitor OS=Homo sapiens GN=RNH1 PE=1 SV=2 - [RINI_HUMAN]
	SK-MEL-28	P08133	Annexin A6 OS=Homo sapiens GN=ANXA6 PE=1 SV=3 - [ANXA6_HUMAN]			SK-MEL-28	Q92499	ATP-dependent RNA helicase DDX1 OS=Homo sapiens GN=DDX1 PE=1 SV=2 - [DDX1_HUMAN]			SK-MEL-28	P55084	Trifunctional enzyme subunit beta, mitochondrial OS=Homo sapiens GN=HADHB PE=1 SV=3 - [ECHB_HUMAN]
	SK-MEL-28	P22392	Nucleoside diphosphate kinase B OS=Homo sapiens GN=NME2 PE=1 SV=1 - [NDKB_HUMAN]			SK-MEL-28	P35221	Catenin alpha-1 OS=Homo sapiens GN=CTNNA1 PE=1 SV=1 - [CTNA1_HUMAN]			SK-MEL-28	O15067	Phosphoribosylformylglycinamidine synthase OS=Homo sapiens GN=PFAS PE=1 SV=4 - [PUR4_HUMAN]
	SK-MEL-28	Q9Y281	Cofilin-2 OS=Homo sapiens GN=CFL2 PE=1 SV=1 - [COF2_HUMAN]			SK-MEL-28	P23528	Cofilin-1 OS=Homo sapiens GN=CFL1 PE=1 SV=3 - [COF1_HUMAN]			SK-MEL-28	P61204	ADP-ribosylation factor 3 OS=Homo sapiens GN=ARF3 PE=1 SV=2 - [ARF3_HUMAN]
	SK-MEL-28	P62081	40S ribosomal protein S7 OS=Homo sapiens GN=RPS7 PE=1 SV=1 - [RS7_HUMAN]			SK-MEL-28	P48147	Prolyl endopeptidase OS=Homo sapiens GN=PREP PE=1 SV=2 - [PPCE_HUMAN]			SK-MEL-28	O75533	Splicing factor 3B subunit 1 OS=Homo sapiens GN=SF3B1 PE=1 SV=3 - [SF3B1_HUMAN]
	SK-MEL-28	P69849	Nodal modulator 3 OS=Homo sapiens GN=NOMO3 PE=3 SV=2 - [NOMO3_HUMAN]			SK-MEL-28	Q16851	UTP--glucose-1-phosphate uridylyltransferase OS=Homo sapiens GN=UGP2 PE=1 SV=5 - [UGPA_HUMAN]			SK-MEL-28	O00159	Unconventional myosin-Ic OS=Homo sapiens GN=MYO1C PE=1 SV=4 - [MYO1C_HUMAN]
	SK-MEL-28	Q6YHK3	CD109 antigen OS=Homo sapiens GN=CD109 PE=1 SV=2 - [CD109_HUMAN]			SK-MEL-28	P28482	Mitogen-activated protein kinase 1 OS=Homo sapiens GN=MAPK1 PE=1 SV=3 - [MK01_HUMAN]			SK-MEL-28	Q15084	Protein disulfide-isomerase A6 OS=Homo sapiens GN=PDIA6 PE=1 SV=1 - [PDIA6_HUMAN]
	SK-MEL-28	Q15029	116 kDa U5 small nuclear ribonucleoprotein component OS=Homo sapiens GN=EFTUD2 PE=1 SV=1 - [U5S1_HUMAN]			SK-MEL-28	Q9UBT2	SUMO-activating enzyme subunit 2 OS=Homo sapiens GN=UBA2 PE=1 SV=2 - [SAE2_HUMAN]			SK-MEL-28	P30041	Peroxiredoxin-6 OS=Homo sapiens GN=PRDX6 PE=1 SV=3 - [PRDX6_HUMAN]
	SK-MEL-28	Q9UPN3	Microtubule-actin cross-linking factor 1, isoforms 1/2/3/5 OS=Homo sapiens GN=MACF1 PE=1 SV=4 - [MACF1_HUMAN]			SK-MEL-28	P52209	6-phosphogluconate dehydrogenase, decarboxylating OS=Homo sapiens GN=PGD PE=1 SV=3 - [6PGD_HUMAN]			SK-MEL-28	Q04917	14-3-3 protein eta OS=Homo sapiens GN=YWHAH PE=1 SV=4 - [1433F_HUMAN]
	SK-MEL-28	P30101	Protein disulfide-isomerase A3 OS=Homo sapiens GN=PDIA3 PE=1 SV=4 - [PDIA3_HUMAN]			SK-MEL-28	P13804	Electron transfer flavoprotein subunit alpha, mitochondrial OS=Homo sapiens GN=ETFA PE=1 SV=1 - [ETFA_HUMAN]			SK-MEL-28	P60981	Destrin OS=Homo sapiens GN=DSTN PE=1 SV=3 - [DEST_HUMAN]
	SK-MEL-28	P49588	Alanine--tRNA ligase, cytoplasmic OS=Homo sapiens GN=AARS PE=1 SV=2 - [SYAC_HUMAN]			SK-MEL-28	P43490	Nicotinamide phosphoribosyltransferase OS=Homo sapiens GN=NAMPT PE=1 SV=1 - [NAMPT_HUMAN]			SK-MEL-28	O43795	Unconventional myosin-Ib OS=Homo sapiens GN=MYO1B PE=1 SV=3 - [MYO1B_HUMAN]
	SK-MEL-28	Q02809	Procollagen-lysine,2-oxoglutarate 5-dioxygenase 1 OS=Homo sapiens GN=PLOD1 PE=1 SV=2 - [PLOD1_HUMAN]			SK-MEL-28	P36578	60S ribosomal protein L4 OS=Homo sapiens GN=RPL4 PE=1 SV=5 - [RL4_HUMAN]			SK-MEL-28	Q06830	Peroxiredoxin-1 OS=Homo sapiens GN=PRDX1 PE=1 SV=1 - [PRDX1_HUMAN]
	SK-MEL-28	P63208	S-phase kinase-associated protein 1 OS=Homo sapiens GN=SKP1 PE=1 SV=2 - [SKP1_HUMAN]			SK-MEL-28	P61158	Actin-related protein 3 OS=Homo sapiens GN=ACTR3 PE=1 SV=3 - [ARP3_HUMAN]			SK-MEL-28	P46782	40S ribosomal protein S5 OS=Homo sapiens GN=RPS5 PE=1 SV=4 - [RS5_HUMAN]
	SK-MEL-28	P27635	60S ribosomal protein L10 OS=Homo sapiens GN=RPL10 PE=1 SV=4 - [RL10_HUMAN]			SK-MEL-28	Q6YHK3	CD109 antigen OS=Homo sapiens GN=CD109 PE=1 SV=2 - [CD109_HUMAN]			SK-MEL-28	O94973	AP-2 complex subunit alpha-2 OS=Homo sapiens GN=AP2A2 PE=1 SV=2 - [AP2A2_HUMAN]
	SK-MEL-28	P17987	T-complex protein 1 subunit alpha OS=Homo sapiens GN=TCP1 PE=1 SV=1 - [TCPA_HUMAN]			SK-MEL-28	Q6P2Q9	Pre-mRNA-processing-splicing factor 8 OS=Homo sapiens GN=PRPF8 PE=1 SV=2 - [PRP8_HUMAN]			SK-MEL-28	P49773	Histidine triad nucleotide-binding protein 1 OS=Homo sapiens GN=HINT1 PE=1 SV=2 - [HINT1_HUMAN]
	SK-MEL-28	O60725	Protein-S-isoprenylcysteine O-methyltransferase OS=Homo sapiens GN=ICMT PE=1 SV=1 - [ICMT_HUMAN]			SK-MEL-28	Q13200	26S proteasome non-ATPase regulatory subunit 2 OS=Homo sapiens GN=PSMD2 PE=1 SV=3 - [PSMD2_HUMAN]			SK-MEL-28	Q9Y281	Cofilin-2 OS=Homo sapiens GN=CFL2 PE=1 SV=1 - [COF2_HUMAN]
	SK-MEL-28	O43852	Calumenin OS=Homo sapiens GN=CALU PE=1 SV=2 - [CALU_HUMAN]			SK-MEL-28	P26599	Polypyrimidine tract-binding protein 1 OS=Homo sapiens GN=PTBP1 PE=1 SV=1 - [PTBP1_HUMAN]			SK-MEL-28	P11586	C-1-tetrahydrofolate synthase, cytoplasmic OS=Homo sapiens GN=MTHFD1 PE=1 SV=3 - [C1TC_HUMAN]
	SK-MEL-28	P13804	Electron transfer flavoprotein subunit alpha, mitochondrial OS=Homo sapiens GN=ETFA PE=1 SV=1 - [ETFA_HUMAN]			SK-MEL-28	Q06830	Peroxiredoxin-1 OS=Homo sapiens GN=PRDX1 PE=1 SV=1 - [PRDX1_HUMAN]			SK-MEL-28	Q13200	26S proteasome non-ATPase regulatory subunit 2 OS=Homo sapiens GN=PSMD2 PE=1 SV=3 - [PSMD2_HUMAN]
	SK-MEL-28	P48643	T-complex protein 1 subunit epsilon OS=Homo sapiens GN=CCT5 PE=1 SV=1 - [TCPE_HUMAN]			SK-MEL-28	Q7Z3E5	LisH domain-containing protein ARMC9 OS=Homo sapiens GN=ARMC9 PE=1 SV=2 - [ARMC9_HUMAN]			SK-MEL-28	P05388	60S acidic ribosomal protein P0 OS=Homo sapiens GN=RPLP0 PE=1 SV=1 - [RLA0_HUMAN]
	SK-MEL-28	P35221	Catenin alpha-1 OS=Homo sapiens GN=CTNNA1 PE=1 SV=1 - [CTNA1_HUMAN]			SK-MEL-28	Q92974	Rho guanine nucleotide exchange factor 2 OS=Homo sapiens GN=ARHGEF2 PE=1 SV=4 - [ARHG2_HUMAN]			SK-MEL-28	P02751	Fibronectin OS=Homo sapiens GN=FN1 PE=1 SV=4 - [FINC_HUMAN]
	SK-MEL-28	P15311	Ezrin OS=Homo sapiens GN=EZR PE=1 SV=4 - [EZRI_HUMAN]			SK-MEL-28	Q99798	Aconitate hydratase, mitochondrial OS=Homo sapiens GN=ACO2 PE=1 SV=2 - [ACON_HUMAN]			SK-MEL-28	P52209	6-phosphogluconate dehydrogenase, decarboxylating OS=Homo sapiens GN=PGD PE=1 SV=3 - [6PGD_HUMAN]
	SK-MEL-28	P30153	Serine/threonine-protein phosphatase 2A 65 kDa regulatory subunit A alpha isoform OS=Homo sapiens GN=PPP2R1A PE=1 SV=4 - [2AAA_HUMAN]			SK-MEL-28	O60841	Eukaryotic translation initiation factor 5B OS=Homo sapiens GN=EIF5B PE=1 SV=4 - [IF2P_HUMAN]			SK-MEL-28	P46977	Dolichyl-diphosphooligosaccharide--protein glycosyltransferase subunit STT3A OS=Homo sapiens GN=STT3A PE=1 SV=2 - [STT3A_HUMAN]
	SK-MEL-28	P61923	Coatomer subunit zeta-1 OS=Homo sapiens GN=COPZ1 PE=1 SV=1 - [COPZ1_HUMAN]			SK-MEL-28	P43243	Matrin-3 OS=Homo sapiens GN=MATR3 PE=1 SV=2 - [MATR3_HUMAN]			SK-MEL-28	P62820	Ras-related protein Rab-1A OS=Homo sapiens GN=RAB1A PE=1 SV=3 - [RAB1A_HUMAN]
	SK-MEL-28	P52789	Hexokinase-2 OS=Homo sapiens GN=HK2 PE=1 SV=2 - [HXK2_HUMAN]			SK-MEL-28	Q14764	Major vault protein OS=Homo sapiens GN=MVP PE=1 SV=4 - [MVP_HUMAN]			SK-MEL-28	P61981	14-3-3 protein gamma OS=Homo sapiens GN=YWHAG PE=1 SV=2 - [1433G_HUMAN]
	SK-MEL-28	P30044	Peroxiredoxin-5, mitochondrial OS=Homo sapiens GN=PRDX5 PE=1 SV=4 - [PRDX5_HUMAN]			SK-MEL-28	P49411	Elongation factor Tu, mitochondrial OS=Homo sapiens GN=TUFM PE=1 SV=2 - [EFTU_HUMAN]			SK-MEL-28	Q6YHK3	CD109 antigen OS=Homo sapiens GN=CD109 PE=1 SV=2 - [CD109_HUMAN]
	SK-MEL-28	O00154	Cytosolic acyl coenzyme A thioester hydrolase OS=Homo sapiens GN=ACOT7 PE=1 SV=3 - [BACH_HUMAN]			SK-MEL-28	O75533	Splicing factor 3B subunit 1 OS=Homo sapiens GN=SF3B1 PE=1 SV=3 - [SF3B1_HUMAN]			SK-MEL-28	P39023	60S ribosomal protein L3 OS=Homo sapiens GN=RPL3 PE=1 SV=2 - [RL3_HUMAN]
	SK-MEL-28	P59998	Actin-related protein 2/3 complex subunit 4 OS=Homo sapiens GN=ARPC4 PE=1 SV=3 - [ARPC4_HUMAN]			SK-MEL-28	O94973	AP-2 complex subunit alpha-2 OS=Homo sapiens GN=AP2A2 PE=1 SV=2 - [AP2A2_HUMAN]			SK-MEL-28	Q7Z6Z7	E3 ubiquitin-protein ligase HUWE1 OS=Homo sapiens GN=HUWE1 PE=1 SV=3 - [HUWE1_HUMAN]
	SK-MEL-28	P15880	40S ribosomal protein S2 OS=Homo sapiens GN=RPS2 PE=1 SV=2 - [RS2_HUMAN]			SK-MEL-28	O95573	Long-chain-fatty-acid--CoA ligase 3 OS=Homo sapiens GN=ACSL3 PE=1 SV=3 - [ACSL3_HUMAN]			SK-MEL-28	P14550	Alcohol dehydrogenase [NADP(+)] OS=Homo sapiens GN=AKR1A1 PE=1 SV=3 - [AK1A1_HUMAN]
	SK-MEL-28	P11940	Polyadenylate-binding protein 1 OS=Homo sapiens GN=PABPC1 PE=1 SV=2 - [PABP1_HUMAN]			SK-MEL-28	P62937	Peptidyl-prolyl cis-trans isomerase A OS=Homo sapiens GN=PPIA PE=1 SV=2 - [PPIA_HUMAN]			SK-MEL-28	P51148	Ras-related protein Rab-5C OS=Homo sapiens GN=RAB5C PE=1 SV=2 - [RAB5C_HUMAN]
	SK-MEL-28	Q13200	26S proteasome non-ATPase regulatory subunit 2 OS=Homo sapiens GN=PSMD2 PE=1 SV=3 - [PSMD2_HUMAN]			SK-MEL-28	Q96KP4	Cytosolic non-specific dipeptidase OS=Homo sapiens GN=CNDP2 PE=1 SV=2 - [CNDP2_HUMAN]			SK-MEL-28	P37802	Transgelin-2 OS=Homo sapiens GN=TAGLN2 PE=1 SV=3 - [TAGL2_HUMAN]
	SK-MEL-28	Q99460	26S proteasome non-ATPase regulatory subunit 1 OS=Homo sapiens GN=PSMD1 PE=1 SV=2 - [PSMD1_HUMAN]			SK-MEL-28	P61247	40S ribosomal protein S3a OS=Homo sapiens GN=RPS3A PE=1 SV=2 - [RS3A_HUMAN]			SK-MEL-28	Q9UBT2	SUMO-activating enzyme subunit 2 OS=Homo sapiens GN=UBA2 PE=1 SV=2 - [SAE2_HUMAN]
	SK-MEL-28	P36871	Phosphoglucomutase-1 OS=Homo sapiens GN=PGM1 PE=1 SV=3 - [PGM1_HUMAN]			SK-MEL-28	O94804	Serine/threonine-protein kinase 10 OS=Homo sapiens GN=STK10 PE=1 SV=1 - [STK10_HUMAN]			SK-MEL-28	P22626	Heterogeneous nuclear ribonucleoproteins A2/B1 OS=Homo sapiens GN=HNRNPA2B1 PE=1 SV=2 - [ROA2_HUMAN]
	SK-MEL-28	O60763	General vesicular transport factor p115 OS=Homo sapiens GN=USO1 PE=1 SV=2 - [USO1_HUMAN]			SK-MEL-28	P51148	Ras-related protein Rab-5C OS=Homo sapiens GN=RAB5C PE=1 SV=2 - [RAB5C_HUMAN]			SK-MEL-28	P19367	Hexokinase-1 OS=Homo sapiens GN=HK1 PE=1 SV=3 - [HXK1_HUMAN]
	SK-MEL-28	P37802	Transgelin-2 OS=Homo sapiens GN=TAGLN2 PE=1 SV=3 - [TAGL2_HUMAN]			SK-MEL-28	P62753	40S ribosomal protein S6 OS=Homo sapiens GN=RPS6 PE=1 SV=1 - [RS6_HUMAN]			SK-MEL-28	P35221	Catenin alpha-1 OS=Homo sapiens GN=CTNNA1 PE=1 SV=1 - [CTNA1_HUMAN]
	SK-MEL-28	P17858	ATP-dependent 6-phosphofructokinase, liver type OS=Homo sapiens GN=PFKL PE=1 SV=6 - [PFKAL_HUMAN]			SK-MEL-28	Q99714	3-hydroxyacyl-CoA dehydrogenase type-2 OS=Homo sapiens GN=HSD17B10 PE=1 SV=3 - [HCD2_HUMAN]			SK-MEL-28	P63244	Guanine nucleotide-binding protein subunit beta-2-like 1 OS=Homo sapiens GN=GNB2L1 PE=1 SV=3 - [GBLP_HUMAN]
	SK-MEL-28	Q04917	14-3-3 protein eta OS=Homo sapiens GN=YWHAH PE=1 SV=4 - [1433F_HUMAN]			SK-MEL-28	P30041	Peroxiredoxin-6 OS=Homo sapiens GN=PRDX6 PE=1 SV=3 - [PRDX6_HUMAN]			SK-MEL-28	P41250	Glycine--tRNA ligase OS=Homo sapiens GN=GARS PE=1 SV=3 - [SYG_HUMAN]
	SK-MEL-28	Q5K4L6	Long-chain fatty acid transport protein 3 OS=Homo sapiens GN=SLC27A3 PE=2 SV=3 - [S27A3_HUMAN]			SK-MEL-28	P0CG48	Polyubiquitin-C OS=Homo sapiens GN=UBC PE=1 SV=3 - [UBC_HUMAN]			SK-MEL-28	Q15393	Splicing factor 3B subunit 3 OS=Homo sapiens GN=SF3B3 PE=1 SV=4 - [SF3B3_HUMAN]
	SK-MEL-28	P06756	Integrin alpha-V OS=Homo sapiens GN=ITGAV PE=1 SV=2 - [ITAV_HUMAN]			SK-MEL-28	O15067	Phosphoribosylformylglycinamidine synthase OS=Homo sapiens GN=PFAS PE=1 SV=4 - [PUR4_HUMAN]			SK-MEL-28	P50990	T-complex protein 1 subunit theta OS=Homo sapiens GN=CCT8 PE=1 SV=4 - [TCPQ_HUMAN]
	SK-MEL-28	P50991	T-complex protein 1 subunit delta OS=Homo sapiens GN=CCT4 PE=1 SV=4 - [TCPD_HUMAN]			SK-MEL-28	P30837	Aldehyde dehydrogenase X, mitochondrial OS=Homo sapiens GN=ALDH1B1 PE=1 SV=3 - [AL1B1_HUMAN]			SK-MEL-28	Q9NTK5	Obg-like ATPase 1 OS=Homo sapiens GN=OLA1 PE=1 SV=2 - [OLA1_HUMAN]
	SK-MEL-28	P26599	Polypyrimidine tract-binding protein 1 OS=Homo sapiens GN=PTBP1 PE=1 SV=1 - [PTBP1_HUMAN]			SK-MEL-28	P31943	Heterogeneous nuclear ribonucleoprotein H OS=Homo sapiens GN=HNRNPH1 PE=1 SV=4 - [HNRH1_HUMAN]			SK-MEL-28	P45974	Ubiquitin carboxyl-terminal hydrolase 5 OS=Homo sapiens GN=USP5 PE=1 SV=2 - [UBP5_HUMAN]
	SK-MEL-28	Q04837	Single-stranded DNA-binding protein, mitochondrial OS=Homo sapiens GN=SSBP1 PE=1 SV=1 - [SSBP_HUMAN]			SK-MEL-28	P52789	Hexokinase-2 OS=Homo sapiens GN=HK2 PE=1 SV=2 - [HXK2_HUMAN]			SK-MEL-28	P40616	ADP-ribosylation factor-like protein 1 OS=Homo sapiens GN=ARL1 PE=1 SV=1 - [ARL1_HUMAN]
	SK-MEL-28	Q9Y5S1	Transient receptor potential cation channel subfamily V member 2 OS=Homo sapiens GN=TRPV2 PE=1 SV=1 - [TRPV2_HUMAN]			SK-MEL-28	P24821	Tenascin OS=Homo sapiens GN=TNC PE=1 SV=3 - [TENA_HUMAN]			SK-MEL-28	P49588	Alanine--tRNA ligase, cytoplasmic OS=Homo sapiens GN=AARS PE=1 SV=2 - [SYAC_HUMAN]
	SK-MEL-28	O00159	Unconventional myosin-Ic OS=Homo sapiens GN=MYO1C PE=1 SV=4 - [MYO1C_HUMAN]			SK-MEL-28	P13674	Prolyl 4-hydroxylase subunit alpha-1 OS=Homo sapiens GN=P4HA1 PE=1 SV=2 - [P4HA1_HUMAN]			SK-MEL-28	Q99714	3-hydroxyacyl-CoA dehydrogenase type-2 OS=Homo sapiens GN=HSD17B10 PE=1 SV=3 - [HCD2_HUMAN]
	SK-MEL-28	P32969	60S ribosomal protein L9 OS=Homo sapiens GN=RPL9 PE=1 SV=1 - [RL9_HUMAN]			SK-MEL-28	O75915	PRA1 family protein 3 OS=Homo sapiens GN=ARL6IP5 PE=1 SV=1 - [PRAF3_HUMAN]			SK-MEL-28	P13804	Electron transfer flavoprotein subunit alpha, mitochondrial OS=Homo sapiens GN=ETFA PE=1 SV=1 - [ETFA_HUMAN]
	SK-MEL-28	P42224	Signal transducer and activator of transcription 1-alpha/beta OS=Homo sapiens GN=STAT1 PE=1 SV=2 - [STAT1_HUMAN]			SK-MEL-28	P12268	Inosine-5'-monophosphate dehydrogenase 2 OS=Homo sapiens GN=IMPDH2 PE=1 SV=2 - [IMDH2_HUMAN]			SK-MEL-28	P22102	Trifunctional purine biosynthetic protein adenosine-3 OS=Homo sapiens GN=GART PE=1 SV=1 - [PUR2_HUMAN]
	SK-MEL-28	P49720	Proteasome subunit beta type-3 OS=Homo sapiens GN=PSMB3 PE=1 SV=2 - [PSB3_HUMAN]			SK-MEL-28	P43007	Neutral amino acid transporter A OS=Homo sapiens GN=SLC1A4 PE=1 SV=1 - [SATT_HUMAN]			SK-MEL-28	Q99798	Aconitate hydratase, mitochondrial OS=Homo sapiens GN=ACO2 PE=1 SV=2 - [ACON_HUMAN]
	SK-MEL-28	P30086	Phosphatidylethanolamine-binding protein 1 OS=Homo sapiens GN=PEBP1 PE=1 SV=3 - [PEBP1_HUMAN]			SK-MEL-28	O60701	UDP-glucose 6-dehydrogenase OS=Homo sapiens GN=UGDH PE=1 SV=1 - [UGDH_HUMAN]			SK-MEL-28	P36871	Phosphoglucomutase-1 OS=Homo sapiens GN=PGM1 PE=1 SV=3 - [PGM1_HUMAN]
	SK-MEL-28	Q9H2M9	Rab3 GTPase-activating protein non-catalytic subunit OS=Homo sapiens GN=RAB3GAP2 PE=1 SV=1 - [RBGPR_HUMAN]			SK-MEL-28	P54819	Adenylate kinase 2, mitochondrial OS=Homo sapiens GN=AK2 PE=1 SV=2 - [KAD2_HUMAN]			SK-MEL-28	Q9UPN3	Microtubule-actin cross-linking factor 1, isoforms 1/2/3/5 OS=Homo sapiens GN=MACF1 PE=1 SV=4 - [MACF1_HUMAN]
	SK-MEL-28	P43490	Nicotinamide phosphoribosyltransferase OS=Homo sapiens GN=NAMPT PE=1 SV=1 - [NAMPT_HUMAN]			SK-MEL-28	Q01813	ATP-dependent 6-phosphofructokinase, platelet type OS=Homo sapiens GN=PFKP PE=1 SV=2 - [PFKAP_HUMAN]			SK-MEL-28	O60725	Protein-S-isoprenylcysteine O-methyltransferase OS=Homo sapiens GN=ICMT PE=1 SV=1 - [ICMT_HUMAN]
	SK-MEL-28	P14550	Alcohol dehydrogenase [NADP(+)] OS=Homo sapiens GN=AKR1A1 PE=1 SV=3 - [AK1A1_HUMAN]			SK-MEL-28	P19525	Interferon-induced, double-stranded RNA-activated protein kinase OS=Homo sapiens GN=EIF2AK2 PE=1 SV=2 - [E2AK2_HUMAN]			SK-MEL-28	P06756	Integrin alpha-V OS=Homo sapiens GN=ITGAV PE=1 SV=2 - [ITAV_HUMAN]
	SK-MEL-28	P49368	T-complex protein 1 subunit gamma OS=Homo sapiens GN=CCT3 PE=1 SV=4 - [TCPG_HUMAN]			SK-MEL-28	Q9Y262	Eukaryotic translation initiation factor 3 subunit L OS=Homo sapiens GN=EIF3L PE=1 SV=1 - [EIF3L_HUMAN]			SK-MEL-28	Q92598	Heat shock protein 105 kDa OS=Homo sapiens GN=HSPH1 PE=1 SV=1 - [HS105_HUMAN]
	SK-MEL-28	Q9Y696	Chloride intracellular channel protein 4 OS=Homo sapiens GN=CLIC4 PE=1 SV=4 - [CLIC4_HUMAN]			SK-MEL-28	A6NHL2	Tubulin alpha chain-like 3 OS=Homo sapiens GN=TUBAL3 PE=1 SV=2 - [TBAL3_HUMAN]			SK-MEL-28	P22392	Nucleoside diphosphate kinase B OS=Homo sapiens GN=NME2 PE=1 SV=1 - [NDKB_HUMAN]
	SK-MEL-28	P28482	Mitogen-activated protein kinase 1 OS=Homo sapiens GN=MAPK1 PE=1 SV=3 - [MK01_HUMAN]			SK-MEL-28	P18206	Vinculin OS=Homo sapiens GN=VCL PE=1 SV=4 - [VINC_HUMAN]			SK-MEL-28	P16152	Carbonyl reductase [NADPH] 1 OS=Homo sapiens GN=CBR1 PE=1 SV=3 - [CBR1_HUMAN]
	SK-MEL-28	P35241	Radixin OS=Homo sapiens GN=RDX PE=1 SV=1 - [RADI_HUMAN]			SK-MEL-28	P38606	V-type proton ATPase catalytic subunit A OS=Homo sapiens GN=ATP6V1A PE=1 SV=2 - [VATA_HUMAN]			SK-MEL-28	P32969	60S ribosomal protein L9 OS=Homo sapiens GN=RPL9 PE=1 SV=1 - [RL9_HUMAN]
	SK-MEL-28	P10644	cAMP-dependent protein kinase type I-alpha regulatory subunit OS=Homo sapiens GN=PRKAR1A PE=1 SV=1 - [KAP0_HUMAN]			SK-MEL-28	P22626	Heterogeneous nuclear ribonucleoproteins A2/B1 OS=Homo sapiens GN=HNRNPA2B1 PE=1 SV=2 - [ROA2_HUMAN]			SK-MEL-28	P62826	GTP-binding nuclear protein Ran OS=Homo sapiens GN=RAN PE=1 SV=3 - [RAN_HUMAN]
	SK-MEL-28	Q7L2H7	Eukaryotic translation initiation factor 3 subunit M OS=Homo sapiens GN=EIF3M PE=1 SV=1 - [EIF3M_HUMAN]			SK-MEL-28	P35232	Prohibitin OS=Homo sapiens GN=PHB PE=1 SV=1 - [PHB_HUMAN]			SK-MEL-28	O60763	General vesicular transport factor p115 OS=Homo sapiens GN=USO1 PE=1 SV=2 - [USO1_HUMAN]
	SK-MEL-28	Q13439	Golgin subfamily A member 4 OS=Homo sapiens GN=GOLGA4 PE=1 SV=1 - [GOGA4_HUMAN]			SK-MEL-28	P46782	40S ribosomal protein S5 OS=Homo sapiens GN=RPS5 PE=1 SV=4 - [RS5_HUMAN]			SK-MEL-28	P42224	Signal transducer and activator of transcription 1-alpha/beta OS=Homo sapiens GN=STAT1 PE=1 SV=2 - [STAT1_HUMAN]
	SK-MEL-28	P41250	Glycine--tRNA ligase OS=Homo sapiens GN=GARS PE=1 SV=3 - [SYG_HUMAN]			SK-MEL-28	P36776	Lon protease homolog, mitochondrial OS=Homo sapiens GN=LONP1 PE=1 SV=2 - [LONM_HUMAN]			SK-MEL-28	P50991	T-complex protein 1 subunit delta OS=Homo sapiens GN=CCT4 PE=1 SV=4 - [TCPD_HUMAN]
	SK-MEL-28	P39023	60S ribosomal protein L3 OS=Homo sapiens GN=RPL3 PE=1 SV=2 - [RL3_HUMAN]			SK-MEL-28	P22234	Multifunctional protein ADE2 OS=Homo sapiens GN=PAICS PE=1 SV=3 - [PUR6_HUMAN]			SK-MEL-28	Q13315	Serine-protein kinase ATM OS=Homo sapiens GN=ATM PE=1 SV=4 - [ATM_HUMAN]
	SK-MEL-28	O14556	Glyceraldehyde-3-phosphate dehydrogenase, testis-specific OS=Homo sapiens GN=GAPDHS PE=1 SV=2 - [G3PT_HUMAN]			SK-MEL-28	P17655	Calpain-2 catalytic subunit OS=Homo sapiens GN=CAPN2 PE=1 SV=6 - [CAN2_HUMAN]			SK-MEL-28	P17858	ATP-dependent 6-phosphofructokinase, liver type OS=Homo sapiens GN=PFKL PE=1 SV=6 - [PFKAL_HUMAN]
	SK-MEL-28	Q92598	Heat shock protein 105 kDa OS=Homo sapiens GN=HSPH1 PE=1 SV=1 - [HS105_HUMAN]			SK-MEL-28	O00410	Importin-5 OS=Homo sapiens GN=IPO5 PE=1 SV=4 - [IPO5_HUMAN]			SK-MEL-28	Q9NVI1	Fanconi anemia group I protein OS=Homo sapiens GN=FANCI PE=1 SV=4 - [FANCI_HUMAN]
	SK-MEL-28	Q32P51	Heterogeneous nuclear ribonucleoprotein A1-like 2 OS=Homo sapiens GN=HNRNPA1L2 PE=2 SV=2 - [RA1L2_HUMAN]			SK-MEL-28	O75396	Vesicle-trafficking protein SEC22b OS=Homo sapiens GN=SEC22B PE=1 SV=4 - [SC22B_HUMAN]			SK-MEL-28	P28066	Proteasome subunit alpha type-5 OS=Homo sapiens GN=PSMA5 PE=1 SV=3 - [PSA5_HUMAN]
	SK-MEL-28	Q7Z6Z7	E3 ubiquitin-protein ligase HUWE1 OS=Homo sapiens GN=HUWE1 PE=1 SV=3 - [HUWE1_HUMAN]			SK-MEL-28	Q9ULZ3	Apoptosis-associated speck-like protein containing a CARD OS=Homo sapiens GN=PYCARD PE=1 SV=2 - [ASC_HUMAN]			SK-MEL-28	P48147	Prolyl endopeptidase OS=Homo sapiens GN=PREP PE=1 SV=2 - [PPCE_HUMAN]
	SK-MEL-28	P49755	Transmembrane emp24 domain-containing protein 10 OS=Homo sapiens GN=TMED10 PE=1 SV=2 - [TMEDA_HUMAN]			SK-MEL-28	O43776	Asparagine--tRNA ligase, cytoplasmic OS=Homo sapiens GN=NARS PE=1 SV=1 - [SYNC_HUMAN]			SK-MEL-28	Q7L576	Cytoplasmic FMR1-interacting protein 1 OS=Homo sapiens GN=CYFIP1 PE=1 SV=1 - [CYFP1_HUMAN]
	SK-MEL-28	Q15121	Astrocytic phosphoprotein PEA-15 OS=Homo sapiens GN=PEA15 PE=1 SV=2 - [PEA15_HUMAN]			SK-MEL-28	Q15019	Septin-2 OS=Homo sapiens GN=SEPT2 PE=1 SV=1 - [SEPT2_HUMAN]			SK-MEL-28	Q15121	Astrocytic phosphoprotein PEA-15 OS=Homo sapiens GN=PEA15 PE=1 SV=2 - [PEA15_HUMAN]
	SK-MEL-28	P06737	Glycogen phosphorylase, liver form OS=Homo sapiens GN=PYGL PE=1 SV=4 - [PYGL_HUMAN]			SK-MEL-28	P18124	60S ribosomal protein L7 OS=Homo sapiens GN=RPL7 PE=1 SV=1 - [RL7_HUMAN]			SK-MEL-28	O00571	ATP-dependent RNA helicase DDX3X OS=Homo sapiens GN=DDX3X PE=1 SV=3 - [DDX3X_HUMAN]
	SK-MEL-28	P52565	Rho GDP-dissociation inhibitor 1 OS=Homo sapiens GN=ARHGDIA PE=1 SV=3 - [GDIR1_HUMAN]			SK-MEL-28	P30050	60S ribosomal protein L12 OS=Homo sapiens GN=RPL12 PE=1 SV=1 - [RL12_HUMAN]			SK-MEL-28	P43007	Neutral amino acid transporter A OS=Homo sapiens GN=SLC1A4 PE=1 SV=1 - [SATT_HUMAN]
	SK-MEL-28	Q99798	Aconitate hydratase, mitochondrial OS=Homo sapiens GN=ACO2 PE=1 SV=2 - [ACON_HUMAN]			SK-MEL-28	Q9UNF1	Melanoma-associated antigen D2 OS=Homo sapiens GN=MAGED2 PE=1 SV=2 - [MAGD2_HUMAN]			SK-MEL-28	Q16851	UTP--glucose-1-phosphate uridylyltransferase OS=Homo sapiens GN=UGP2 PE=1 SV=5 - [UGPA_HUMAN]
	SK-MEL-28	O43175	D-3-phosphoglycerate dehydrogenase OS=Homo sapiens GN=PHGDH PE=1 SV=4 - [SERA_HUMAN]			SK-MEL-28	O60725	Protein-S-isoprenylcysteine O-methyltransferase OS=Homo sapiens GN=ICMT PE=1 SV=1 - [ICMT_HUMAN]			SK-MEL-28	P43304	Glycerol-3-phosphate dehydrogenase, mitochondrial OS=Homo sapiens GN=GPD2 PE=1 SV=3 - [GPDM_HUMAN]
	SK-MEL-28	P62314	Small nuclear ribonucleoprotein Sm D1 OS=Homo sapiens GN=SNRPD1 PE=1 SV=1 - [SMD1_HUMAN]			SK-MEL-28	Q9NSE4	Isoleucine--tRNA ligase, mitochondrial OS=Homo sapiens GN=IARS2 PE=1 SV=2 - [SYIM_HUMAN]			SK-MEL-28	O15260	Surfeit locus protein 4 OS=Homo sapiens GN=SURF4 PE=1 SV=3 - [SURF4_HUMAN]
	SK-MEL-28	P35606	Coatomer subunit beta' OS=Homo sapiens GN=COPB2 PE=1 SV=2 - [COPB2_HUMAN]			SK-MEL-28	P40925	Malate dehydrogenase, cytoplasmic OS=Homo sapiens GN=MDH1 PE=1 SV=4 - [MDHC_HUMAN]			SK-MEL-28	P28482	Mitogen-activated protein kinase 1 OS=Homo sapiens GN=MAPK1 PE=1 SV=3 - [MK01_HUMAN]
	SK-MEL-28	Q9Y6U3	Adseverin OS=Homo sapiens GN=SCIN PE=1 SV=4 - [ADSV_HUMAN]			SK-MEL-28	P55084	Trifunctional enzyme subunit beta, mitochondrial OS=Homo sapiens GN=HADHB PE=1 SV=3 - [ECHB_HUMAN]			SK-MEL-28	P49915	GMP synthase [glutamine-hydrolyzing] OS=Homo sapiens GN=GMPS PE=1 SV=1 - [GUAA_HUMAN]
	SK-MEL-28	Q9UH65	Switch-associated protein 70 OS=Homo sapiens GN=SWAP70 PE=1 SV=1 - [SWP70_HUMAN]			SK-MEL-28	P52907	F-actin-capping protein subunit alpha-1 OS=Homo sapiens GN=CAPZA1 PE=1 SV=3 - [CAZA1_HUMAN]			SK-MEL-28	Q9NQC3	Reticulon-4 OS=Homo sapiens GN=RTN4 PE=1 SV=2 - [RTN4_HUMAN]
	SK-MEL-28	O60701	UDP-glucose 6-dehydrogenase OS=Homo sapiens GN=UGDH PE=1 SV=1 - [UGDH_HUMAN]			SK-MEL-28	Q99829	Copine-1 OS=Homo sapiens GN=CPNE1 PE=1 SV=1 - [CPNE1_HUMAN]			SK-MEL-28	Q9NSE4	Isoleucine--tRNA ligase, mitochondrial OS=Homo sapiens GN=IARS2 PE=1 SV=2 - [SYIM_HUMAN]
	SK-MEL-28	P19174	1-phosphatidylinositol 4,5-bisphosphate phosphodiesterase gamma-1 OS=Homo sapiens GN=PLCG1 PE=1 SV=1 - [PLCG1_HUMAN]			SK-MEL-28	Q15029	116 kDa U5 small nuclear ribonucleoprotein component OS=Homo sapiens GN=EFTUD2 PE=1 SV=1 - [U5S1_HUMAN]			SK-MEL-28	P62081	40S ribosomal protein S7 OS=Homo sapiens GN=RPS7 PE=1 SV=1 - [RS7_HUMAN]
	SK-MEL-28	P40926	Malate dehydrogenase, mitochondrial OS=Homo sapiens GN=MDH2 PE=1 SV=3 - [MDHM_HUMAN]			SK-MEL-28	P23396	40S ribosomal protein S3 OS=Homo sapiens GN=RPS3 PE=1 SV=2 - [RS3_HUMAN]			SK-MEL-28	Q32P51	Heterogeneous nuclear ribonucleoprotein A1-like 2 OS=Homo sapiens GN=HNRNPA1L2 PE=2 SV=2 - [RA1L2_HUMAN]
	SK-MEL-28	P16070	CD44 antigen OS=Homo sapiens GN=CD44 PE=1 SV=3 - [CD44_HUMAN]			SK-MEL-28	O75643	U5 small nuclear ribonucleoprotein 200 kDa helicase OS=Homo sapiens GN=SNRNP200 PE=1 SV=2 - [U520_HUMAN]			SK-MEL-28	Q96QK1	Vacuolar protein sorting-associated protein 35 OS=Homo sapiens GN=VPS35 PE=1 SV=2 - [VPS35_HUMAN]
	SK-MEL-28	P13489	Ribonuclease inhibitor OS=Homo sapiens GN=RNH1 PE=1 SV=2 - [RINI_HUMAN]			SK-MEL-28	P16615	Sarcoplasmic/endoplasmic reticulum calcium ATPase 2 OS=Homo sapiens GN=ATP2A2 PE=1 SV=1 - [AT2A2_HUMAN]			SK-MEL-28	P43490	Nicotinamide phosphoribosyltransferase OS=Homo sapiens GN=NAMPT PE=1 SV=1 - [NAMPT_HUMAN]
	SK-MEL-28	O00299	Chloride intracellular channel protein 1 OS=Homo sapiens GN=CLIC1 PE=1 SV=4 - [CLIC1_HUMAN]			SK-MEL-28	Q06210	Glutamine--fructose-6-phosphate aminotransferase [isomerizing] 1 OS=Homo sapiens GN=GFPT1 PE=1 SV=3 - [GFPT1_HUMAN]			SK-MEL-28	O95573	Long-chain-fatty-acid--CoA ligase 3 OS=Homo sapiens GN=ACSL3 PE=1 SV=3 - [ACSL3_HUMAN]
	SK-MEL-28	P30041	Peroxiredoxin-6 OS=Homo sapiens GN=PRDX6 PE=1 SV=3 - [PRDX6_HUMAN]			SK-MEL-28	P25787	Proteasome subunit alpha type-2 OS=Homo sapiens GN=PSMA2 PE=1 SV=2 - [PSA2_HUMAN]			SK-MEL-28	Q9Y276	Mitochondrial chaperone BCS1 OS=Homo sapiens GN=BCS1L PE=1 SV=1 - [BCS1_HUMAN]
	SK-MEL-28	O43143	Pre-mRNA-splicing factor ATP-dependent RNA helicase DHX15 OS=Homo sapiens GN=DHX15 PE=1 SV=2 - [DHX15_HUMAN]			SK-MEL-28	P46977	Dolichyl-diphosphooligosaccharide--protein glycosyltransferase subunit STT3A OS=Homo sapiens GN=STT3A PE=1 SV=2 - [STT3A_HUMAN]			SK-MEL-28	P35232	Prohibitin OS=Homo sapiens GN=PHB PE=1 SV=1 - [PHB_HUMAN]
	SK-MEL-28	Q15233	Non-POU domain-containing octamer-binding protein OS=Homo sapiens GN=NONO PE=1 SV=4 - [NONO_HUMAN]			SK-MEL-28	P32969	60S ribosomal protein L9 OS=Homo sapiens GN=RPL9 PE=1 SV=1 - [RL9_HUMAN]			SK-MEL-28	P28331	NADH-ubiquinone oxidoreductase 75 kDa subunit, mitochondrial OS=Homo sapiens GN=NDUFS1 PE=1 SV=3 - [NDUS1_HUMAN]
	SK-MEL-28	O95573	Long-chain-fatty-acid--CoA ligase 3 OS=Homo sapiens GN=ACSL3 PE=1 SV=3 - [ACSL3_HUMAN]			SK-MEL-28	O00116	Alkyldihydroxyacetonephosphate synthase, peroxisomal OS=Homo sapiens GN=AGPS PE=1 SV=1 - [ADAS_HUMAN]			SK-MEL-28	P21796	Voltage-dependent anion-selective channel protein 1 OS=Homo sapiens GN=VDAC1 PE=1 SV=2 - [VDAC1_HUMAN]
	SK-MEL-28	Q01813	ATP-dependent 6-phosphofructokinase, platelet type OS=Homo sapiens GN=PFKP PE=1 SV=2 - [PFKAP_HUMAN]			SK-MEL-28	P54136	Arginine--tRNA ligase, cytoplasmic OS=Homo sapiens GN=RARS PE=1 SV=2 - [SYRC_HUMAN]			SK-MEL-28	Q9Y696	Chloride intracellular channel protein 4 OS=Homo sapiens GN=CLIC4 PE=1 SV=4 - [CLIC4_HUMAN]
	SK-MEL-28	Q14203	Dynactin subunit 1 OS=Homo sapiens GN=DCTN1 PE=1 SV=3 - [DCTN1_HUMAN]			SK-MEL-28	O15042	U2 snRNP-associated SURP motif-containing protein OS=Homo sapiens GN=U2SURP PE=1 SV=2 - [SR140_HUMAN]			SK-MEL-28	P48163	NADP-dependent malic enzyme OS=Homo sapiens GN=ME1 PE=1 SV=1 - [MAOX_HUMAN]
	SK-MEL-28	P31150	Rab GDP dissociation inhibitor alpha OS=Homo sapiens GN=GDI1 PE=1 SV=2 - [GDIA_HUMAN]			SK-MEL-28	Q13126	S-methyl-5'-thioadenosine phosphorylase OS=Homo sapiens GN=MTAP PE=1 SV=2 - [MTAP_HUMAN]			SK-MEL-28	Q5K4L6	Long-chain fatty acid transport protein 3 OS=Homo sapiens GN=SLC27A3 PE=2 SV=3 - [S27A3_HUMAN]
	SK-MEL-28	O60841	Eukaryotic translation initiation factor 5B OS=Homo sapiens GN=EIF5B PE=1 SV=4 - [IF2P_HUMAN]			SK-MEL-28	Q99460	26S proteasome non-ATPase regulatory subunit 1 OS=Homo sapiens GN=PSMD1 PE=1 SV=2 - [PSMD1_HUMAN]			SK-MEL-28	P40926	Malate dehydrogenase, mitochondrial OS=Homo sapiens GN=MDH2 PE=1 SV=3 - [MDHM_HUMAN]
	SK-MEL-28	P0CW22	40S ribosomal protein S17-like OS=Homo sapiens GN=RPS17L PE=1 SV=1 - [RS17L_HUMAN]			SK-MEL-28	P12955	Xaa-Pro dipeptidase OS=Homo sapiens GN=PEPD PE=1 SV=3 - [PEPD_HUMAN]			SK-MEL-28	Q93008	Probable ubiquitin carboxyl-terminal hydrolase FAF-X OS=Homo sapiens GN=USP9X PE=1 SV=3 - [USP9X_HUMAN]
	SK-MEL-28	Q04637	Eukaryotic translation initiation factor 4 gamma 1 OS=Homo sapiens GN=EIF4G1 PE=1 SV=4 - [IF4G1_HUMAN]			SK-MEL-28	Q5K4L6	Long-chain fatty acid transport protein 3 OS=Homo sapiens GN=SLC27A3 PE=2 SV=3 - [S27A3_HUMAN]			SK-MEL-28	P22234	Multifunctional protein ADE2 OS=Homo sapiens GN=PAICS PE=1 SV=3 - [PUR6_HUMAN]
	SK-MEL-28	P18206	Vinculin OS=Homo sapiens GN=VCL PE=1 SV=4 - [VINC_HUMAN]			SK-MEL-28	P69849	Nodal modulator 3 OS=Homo sapiens GN=NOMO3 PE=3 SV=2 - [NOMO3_HUMAN]			SK-MEL-28	P26639	Threonine--tRNA ligase, cytoplasmic OS=Homo sapiens GN=TARS PE=1 SV=3 - [SYTC_HUMAN]
	SK-MEL-28	O00410	Importin-5 OS=Homo sapiens GN=IPO5 PE=1 SV=4 - [IPO5_HUMAN]			SK-MEL-28	P62826	GTP-binding nuclear protein Ran OS=Homo sapiens GN=RAN PE=1 SV=3 - [RAN_HUMAN]			SK-MEL-28	P30044	Peroxiredoxin-5, mitochondrial OS=Homo sapiens GN=PRDX5 PE=1 SV=4 - [PRDX5_HUMAN]
	SK-MEL-28	P62847	40S ribosomal protein S24 OS=Homo sapiens GN=RPS24 PE=1 SV=1 - [RS24_HUMAN]			SK-MEL-28	P78417	Glutathione S-transferase omega-1 OS=Homo sapiens GN=GSTO1 PE=1 SV=2 - [GSTO1_HUMAN]			SK-MEL-28	O94804	Serine/threonine-protein kinase 10 OS=Homo sapiens GN=STK10 PE=1 SV=1 - [STK10_HUMAN]
	SK-MEL-28	P25789	Proteasome subunit alpha type-4 OS=Homo sapiens GN=PSMA4 PE=1 SV=1 - [PSA4_HUMAN]			SK-MEL-28	Q9NTK5	Obg-like ATPase 1 OS=Homo sapiens GN=OLA1 PE=1 SV=2 - [OLA1_HUMAN]			SK-MEL-28	P62244	40S ribosomal protein S15a OS=Homo sapiens GN=RPS15A PE=1 SV=2 - [RS15A_HUMAN]
	SK-MEL-28	P53618	Coatomer subunit beta OS=Homo sapiens GN=COPB1 PE=1 SV=3 - [COPB_HUMAN]			SK-MEL-28	P19338	Nucleolin OS=Homo sapiens GN=NCL PE=1 SV=3 - [NUCL_HUMAN]			SK-MEL-28	P18085	ADP-ribosylation factor 4 OS=Homo sapiens GN=ARF4 PE=1 SV=3 - [ARF4_HUMAN]
	SK-MEL-28	O94804	Serine/threonine-protein kinase 10 OS=Homo sapiens GN=STK10 PE=1 SV=1 - [STK10_HUMAN]			SK-MEL-28	P36871	Phosphoglucomutase-1 OS=Homo sapiens GN=PGM1 PE=1 SV=3 - [PGM1_HUMAN]			SK-MEL-28	P15311	Ezrin OS=Homo sapiens GN=EZR PE=1 SV=4 - [EZRI_HUMAN]
	SK-MEL-28	P43686	26S protease regulatory subunit 6B OS=Homo sapiens GN=PSMC4 PE=1 SV=2 - [PRS6B_HUMAN]			SK-MEL-28	P56192	Methionine--tRNA ligase, cytoplasmic OS=Homo sapiens GN=MARS PE=1 SV=2 - [SYMC_HUMAN]			SK-MEL-28	P09543	2',3'-cyclic-nucleotide 3'-phosphodiesterase OS=Homo sapiens GN=CNP PE=1 SV=2 - [CN37_HUMAN]
	SK-MEL-28	O15260	Surfeit locus protein 4 OS=Homo sapiens GN=SURF4 PE=1 SV=3 - [SURF4_HUMAN]			SK-MEL-28	P48637	Glutathione synthetase OS=Homo sapiens GN=GSS PE=1 SV=1 - [GSHB_HUMAN]			SK-MEL-28	P43243	Matrin-3 OS=Homo sapiens GN=MATR3 PE=1 SV=2 - [MATR3_HUMAN]
	SK-MEL-28	P62304	Small nuclear ribonucleoprotein E OS=Homo sapiens GN=SNRPE PE=1 SV=1 - [RUXE_HUMAN]			SK-MEL-28	O00625	Pirin OS=Homo sapiens GN=PIR PE=1 SV=1 - [PIR_HUMAN]			SK-MEL-28	O60841	Eukaryotic translation initiation factor 5B OS=Homo sapiens GN=EIF5B PE=1 SV=4 - [IF2P_HUMAN]
	SK-MEL-28	P17655	Calpain-2 catalytic subunit OS=Homo sapiens GN=CAPN2 PE=1 SV=6 - [CAN2_HUMAN]			SK-MEL-28	O00571	ATP-dependent RNA helicase DDX3X OS=Homo sapiens GN=DDX3X PE=1 SV=3 - [DDX3X_HUMAN]			SK-MEL-28	O00410	Importin-5 OS=Homo sapiens GN=IPO5 PE=1 SV=4 - [IPO5_HUMAN]
	SK-MEL-28	P25705	ATP synthase subunit alpha, mitochondrial OS=Homo sapiens GN=ATP5A1 PE=1 SV=1 - [ATPA_HUMAN]			SK-MEL-28	O00232	26S proteasome non-ATPase regulatory subunit 12 OS=Homo sapiens GN=PSMD12 PE=1 SV=3 - [PSD12_HUMAN]			SK-MEL-28	O00299	Chloride intracellular channel protein 1 OS=Homo sapiens GN=CLIC1 PE=1 SV=4 - [CLIC1_HUMAN]
	SK-MEL-28	Q92974	Rho guanine nucleotide exchange factor 2 OS=Homo sapiens GN=ARHGEF2 PE=1 SV=4 - [ARHG2_HUMAN]			SK-MEL-28	P28066	Proteasome subunit alpha type-5 OS=Homo sapiens GN=PSMA5 PE=1 SV=3 - [PSA5_HUMAN]			SK-MEL-28	Q9ULZ3	Apoptosis-associated speck-like protein containing a CARD OS=Homo sapiens GN=PYCARD PE=1 SV=2 - [ASC_HUMAN]
	SK-MEL-28	P36578	60S ribosomal protein L4 OS=Homo sapiens GN=RPL4 PE=1 SV=5 - [RL4_HUMAN]			SK-MEL-28	Q9Y230	RuvB-like 2 OS=Homo sapiens GN=RUVBL2 PE=1 SV=3 - [RUVB2_HUMAN]			SK-MEL-28	P36542	ATP synthase subunit gamma, mitochondrial OS=Homo sapiens GN=ATP5C1 PE=1 SV=1 - [ATPG_HUMAN]
	SK-MEL-28	O75874	Isocitrate dehydrogenase [NADP] cytoplasmic OS=Homo sapiens GN=IDH1 PE=1 SV=2 - [IDHC_HUMAN]			SK-MEL-28	P13797	Plastin-3 OS=Homo sapiens GN=PLS3 PE=1 SV=4 - [PLST_HUMAN]			SK-MEL-28	Q99733	Nucleosome assembly protein 1-like 4 OS=Homo sapiens GN=NAP1L4 PE=1 SV=1 - [NP1L4_HUMAN]
	SK-MEL-28	O43795	Unconventional myosin-Ib OS=Homo sapiens GN=MYO1B PE=1 SV=3 - [MYO1B_HUMAN]			SK-MEL-28	Q53GQ0	Very-long-chain 3-oxoacyl-CoA reductase OS=Homo sapiens GN=HSD17B12 PE=1 SV=2 - [DHB12_HUMAN]			SK-MEL-28	P36578	60S ribosomal protein L4 OS=Homo sapiens GN=RPL4 PE=1 SV=5 - [RL4_HUMAN]
	SK-MEL-28	P29692	Elongation factor 1-delta OS=Homo sapiens GN=EEF1D PE=1 SV=5 - [EF1D_HUMAN]			SK-MEL-28	Q9Y696	Chloride intracellular channel protein 4 OS=Homo sapiens GN=CLIC4 PE=1 SV=4 - [CLIC4_HUMAN]			SK-MEL-28	Q07666	KH domain-containing, RNA-binding, signal transduction-associated protein 1 OS=Homo sapiens GN=KHDRBS1 PE=1 SV=1 - [KHDR1_HUMAN]
	SK-MEL-28	P30084	Enoyl-CoA hydratase, mitochondrial OS=Homo sapiens GN=ECHS1 PE=1 SV=4 - [ECHM_HUMAN]			SK-MEL-28	P04181	Ornithine aminotransferase, mitochondrial OS=Homo sapiens GN=OAT PE=1 SV=1 - [OAT_HUMAN]			SK-MEL-28	P61247	40S ribosomal protein S3a OS=Homo sapiens GN=RPS3A PE=1 SV=2 - [RS3A_HUMAN]
	SK-MEL-28	P14866	Heterogeneous nuclear ribonucleoprotein L OS=Homo sapiens GN=HNRNPL PE=1 SV=2 - [HNRPL_HUMAN]			SK-MEL-28	P62701	40S ribosomal protein S4, X isoform OS=Homo sapiens GN=RPS4X PE=1 SV=2 - [RS4X_HUMAN]			SK-MEL-28	P49748	Very long-chain specific acyl-CoA dehydrogenase, mitochondrial OS=Homo sapiens GN=ACADVL PE=1 SV=1 - [ACADV_HUMAN]
	SK-MEL-28	P04271	Protein S100-B OS=Homo sapiens GN=S100B PE=1 SV=2 - [S100B_HUMAN]			SK-MEL-28	Q9Y224	UPF0568 protein C14orf166 OS=Homo sapiens GN=C14orf166 PE=1 SV=1 - [CN166_HUMAN]			SK-MEL-28	Q9Y6D5	Brefeldin A-inhibited guanine nucleotide-exchange protein 2 OS=Homo sapiens GN=ARFGEF2 PE=1 SV=3 - [BIG2_HUMAN]
	SK-MEL-28	Q12874	Splicing factor 3A subunit 3 OS=Homo sapiens GN=SF3A3 PE=1 SV=1 - [SF3A3_HUMAN]			SK-MEL-28	P49588	Alanine--tRNA ligase, cytoplasmic OS=Homo sapiens GN=AARS PE=1 SV=2 - [SYAC_HUMAN]			SK-MEL-28	P04080	Cystatin-B OS=Homo sapiens GN=CSTB PE=1 SV=2 - [CYTB_HUMAN]
	SK-MEL-28	P60660	Myosin light polypeptide 6 OS=Homo sapiens GN=MYL6 PE=1 SV=2 - [MYL6_HUMAN]			SK-MEL-28	P11413	Glucose-6-phosphate 1-dehydrogenase OS=Homo sapiens GN=G6PD PE=1 SV=4 - [G6PD_HUMAN]			SK-MEL-28	P19105	Myosin regulatory light chain 12A OS=Homo sapiens GN=MYL12A PE=1 SV=2 - [ML12A_HUMAN]
	SK-MEL-28	P30050	60S ribosomal protein L12 OS=Homo sapiens GN=RPL12 PE=1 SV=1 - [RL12_HUMAN]			SK-MEL-28	Q02878	60S ribosomal protein L6 OS=Homo sapiens GN=RPL6 PE=1 SV=3 - [RL6_HUMAN]			SK-MEL-28	O43776	Asparagine--tRNA ligase, cytoplasmic OS=Homo sapiens GN=NARS PE=1 SV=1 - [SYNC_HUMAN]
	SK-MEL-28	Q96TA1	Niban-like protein 1 OS=Homo sapiens GN=FAM129B PE=1 SV=3 - [NIBL1_HUMAN]			SK-MEL-28	Q96QK1	Vacuolar protein sorting-associated protein 35 OS=Homo sapiens GN=VPS35 PE=1 SV=2 - [VPS35_HUMAN]			SK-MEL-28	P61923	Coatomer subunit zeta-1 OS=Homo sapiens GN=COPZ1 PE=1 SV=1 - [COPZ1_HUMAN]
	SK-MEL-28	Q9GZS3	WD repeat-containing protein 61 OS=Homo sapiens GN=WDR61 PE=1 SV=1 - [WDR61_HUMAN]			SK-MEL-28	P08134	Rho-related GTP-binding protein RhoC OS=Homo sapiens GN=RHOC PE=1 SV=1 - [RHOC_HUMAN]			SK-MEL-28	Q99536	Synaptic vesicle membrane protein VAT-1 homolog OS=Homo sapiens GN=VAT1 PE=1 SV=2 - [VAT1_HUMAN]
	SK-MEL-28	O94979	Protein transport protein Sec31A OS=Homo sapiens GN=SEC31A PE=1 SV=3 - [SC31A_HUMAN]			SK-MEL-28	P39023	60S ribosomal protein L3 OS=Homo sapiens GN=RPL3 PE=1 SV=2 - [RL3_HUMAN]			SK-MEL-28	P04271	Protein S100-B OS=Homo sapiens GN=S100B PE=1 SV=2 - [S100B_HUMAN]
	SK-MEL-28	Q99829	Copine-1 OS=Homo sapiens GN=CPNE1 PE=1 SV=1 - [CPNE1_HUMAN]			SK-MEL-28	Q9UH65	Switch-associated protein 70 OS=Homo sapiens GN=SWAP70 PE=1 SV=1 - [SWP70_HUMAN]			SK-MEL-28	P62701	40S ribosomal protein S4, X isoform OS=Homo sapiens GN=RPS4X PE=1 SV=2 - [RS4X_HUMAN]
	SK-MEL-28	P30566	Adenylosuccinate lyase OS=Homo sapiens GN=ADSL PE=1 SV=2 - [PUR8_HUMAN]			SK-MEL-28	Q14839	Chromodomain-helicase-DNA-binding protein 4 OS=Homo sapiens GN=CHD4 PE=1 SV=2 - [CHD4_HUMAN]			SK-MEL-28	P36776	Lon protease homolog, mitochondrial OS=Homo sapiens GN=LONP1 PE=1 SV=2 - [LONM_HUMAN]
	SK-MEL-28	P30622	CAP-Gly domain-containing linker protein 1 OS=Homo sapiens GN=CLIP1 PE=1 SV=2 - [CLIP1_HUMAN]			SK-MEL-28	O15061	Synemin OS=Homo sapiens GN=SYNM PE=1 SV=2 - [SYNEM_HUMAN]			SK-MEL-28	Q9P035	Very-long-chain (3R)-3-hydroxyacyl-CoA dehydratase 3 OS=Homo sapiens GN=HACD3 PE=1 SV=2 - [HACD3_HUMAN]
	SK-MEL-28	Q9Y262	Eukaryotic translation initiation factor 3 subunit L OS=Homo sapiens GN=EIF3L PE=1 SV=1 - [EIF3L_HUMAN]			SK-MEL-28	Q9Y5P4	Collagen type IV alpha-3-binding protein OS=Homo sapiens GN=COL4A3BP PE=1 SV=1 - [C43BP_HUMAN]			SK-MEL-28	Q15631	Translin OS=Homo sapiens GN=TSN PE=1 SV=1 - [TSN_HUMAN]
	SK-MEL-28	Q06210	Glutamine--fructose-6-phosphate aminotransferase [isomerizing] 1 OS=Homo sapiens GN=GFPT1 PE=1 SV=3 - [GFPT1_HUMAN]			SK-MEL-28	P52292	Importin subunit alpha-1 OS=Homo sapiens GN=KPNA2 PE=1 SV=1 - [IMA1_HUMAN]			SK-MEL-28	P27708	CAD protein OS=Homo sapiens GN=CAD PE=1 SV=3 - [PYR1_HUMAN]
	SK-MEL-28	P39687	Acidic leucine-rich nuclear phosphoprotein 32 family member A OS=Homo sapiens GN=ANP32A PE=1 SV=1 - [AN32A_HUMAN]			SK-MEL-28	O43795	Unconventional myosin-Ib OS=Homo sapiens GN=MYO1B PE=1 SV=3 - [MYO1B_HUMAN]			SK-MEL-28	P25787	Proteasome subunit alpha type-2 OS=Homo sapiens GN=PSMA2 PE=1 SV=2 - [PSA2_HUMAN]
	SK-MEL-28	Q9ULZ3	Apoptosis-associated speck-like protein containing a CARD OS=Homo sapiens GN=PYCARD PE=1 SV=2 - [ASC_HUMAN]			SK-MEL-28	P52597	Heterogeneous nuclear ribonucleoprotein F OS=Homo sapiens GN=HNRNPF PE=1 SV=3 - [HNRPF_HUMAN]			SK-MEL-28	P54136	Arginine--tRNA ligase, cytoplasmic OS=Homo sapiens GN=RARS PE=1 SV=2 - [SYRC_HUMAN]
	SK-MEL-28	O60888	Protein CutA OS=Homo sapiens GN=CUTA PE=1 SV=2 - [CUTA_HUMAN]			SK-MEL-28	P40926	Malate dehydrogenase, mitochondrial OS=Homo sapiens GN=MDH2 PE=1 SV=3 - [MDHM_HUMAN]			SK-MEL-28	Q12905	Interleukin enhancer-binding factor 2 OS=Homo sapiens GN=ILF2 PE=1 SV=2 - [ILF2_HUMAN]
	SK-MEL-28	Q96QK1	Vacuolar protein sorting-associated protein 35 OS=Homo sapiens GN=VPS35 PE=1 SV=2 - [VPS35_HUMAN]			SK-MEL-28	Q12931	Heat shock protein 75 kDa, mitochondrial OS=Homo sapiens GN=TRAP1 PE=1 SV=3 - [TRAP1_HUMAN]			SK-MEL-28	P23396	40S ribosomal protein S3 OS=Homo sapiens GN=RPS3 PE=1 SV=2 - [RS3_HUMAN]
	SK-MEL-28	Q14108	Lysosome membrane protein 2 OS=Homo sapiens GN=SCARB2 PE=1 SV=2 - [SCRB2_HUMAN]			SK-MEL-28	Q16891	MICOS complex subunit MIC60 OS=Homo sapiens GN=IMMT PE=1 SV=1 - [MIC60_HUMAN]			SK-MEL-28	P0CW22	40S ribosomal protein S17-like OS=Homo sapiens GN=RPS17L PE=1 SV=1 - [RS17L_HUMAN]
	SK-MEL-28	Q14019	Coactosin-like protein OS=Homo sapiens GN=COTL1 PE=1 SV=3 - [COTL1_HUMAN]			SK-MEL-28	P31040	Succinate dehydrogenase [ubiquinone] flavoprotein subunit, mitochondrial OS=Homo sapiens GN=SDHA PE=1 SV=2 - [SDHA_HUMAN]			SK-MEL-28	O75083	WD repeat-containing protein 1 OS=Homo sapiens GN=WDR1 PE=1 SV=4 - [WDR1_HUMAN]
	SK-MEL-28	Q9P2E9	Ribosome-binding protein 1 OS=Homo sapiens GN=RRBP1 PE=1 SV=4 - [RRBP1_HUMAN]			SK-MEL-28	P36542	ATP synthase subunit gamma, mitochondrial OS=Homo sapiens GN=ATP5C1 PE=1 SV=1 - [ATPG_HUMAN]			SK-MEL-28	Q14166	Tubulin--tyrosine ligase-like protein 12 OS=Homo sapiens GN=TTLL12 PE=1 SV=2 - [TTL12_HUMAN]
	SK-MEL-28	Q7Z3E5	LisH domain-containing protein ARMC9 OS=Homo sapiens GN=ARMC9 PE=1 SV=2 - [ARMC9_HUMAN]			SK-MEL-28	Q13263	Transcription intermediary factor 1-beta OS=Homo sapiens GN=TRIM28 PE=1 SV=5 - [TIF1B_HUMAN]			SK-MEL-28	Q00839	Heterogeneous nuclear ribonucleoprotein U OS=Homo sapiens GN=HNRNPU PE=1 SV=6 - [HNRPU_HUMAN]
	SK-MEL-28	Q9P035	Very-long-chain (3R)-3-hydroxyacyl-CoA dehydratase 3 OS=Homo sapiens GN=HACD3 PE=1 SV=2 - [HACD3_HUMAN]			SK-MEL-28	P21281	V-type proton ATPase subunit B, brain isoform OS=Homo sapiens GN=ATP6V1B2 PE=1 SV=3 - [VATB2_HUMAN]			SK-MEL-28	Q9Y230	RuvB-like 2 OS=Homo sapiens GN=RUVBL2 PE=1 SV=3 - [RUVB2_HUMAN]
	SK-MEL-28	Q9NZM1	Myoferlin OS=Homo sapiens GN=MYOF PE=1 SV=1 - [MYOF_HUMAN]			SK-MEL-28	Q9UHD8	Septin-9 OS=Homo sapiens GN=SEPT9 PE=1 SV=2 - [SEPT9_HUMAN]			SK-MEL-28	P55786	Puromycin-sensitive aminopeptidase OS=Homo sapiens GN=NPEPPS PE=1 SV=2 - [PSA_HUMAN]
	SK-MEL-28	Q9H299	SH3 domain-binding glutamic acid-rich-like protein 3 OS=Homo sapiens GN=SH3BGRL3 PE=1 SV=1 - [SH3L3_HUMAN]			SK-MEL-28	Q14166	Tubulin--tyrosine ligase-like protein 12 OS=Homo sapiens GN=TTLL12 PE=1 SV=2 - [TTL12_HUMAN]			SK-MEL-28	P56192	Methionine--tRNA ligase, cytoplasmic OS=Homo sapiens GN=MARS PE=1 SV=2 - [SYMC_HUMAN]
	SK-MEL-28	P05388	60S acidic ribosomal protein P0 OS=Homo sapiens GN=RPLP0 PE=1 SV=1 - [RLA0_HUMAN]			SK-MEL-28	P28331	NADH-ubiquinone oxidoreductase 75 kDa subunit, mitochondrial OS=Homo sapiens GN=NDUFS1 PE=1 SV=3 - [NDUS1_HUMAN]			SK-MEL-28	P26196	Probable ATP-dependent RNA helicase DDX6 OS=Homo sapiens GN=DDX6 PE=1 SV=2 - [DDX6_HUMAN]
	SK-MEL-28	P62491	Ras-related protein Rab-11A OS=Homo sapiens GN=RAB11A PE=1 SV=3 - [RB11A_HUMAN]			SK-MEL-28	P27635	60S ribosomal protein L10 OS=Homo sapiens GN=RPL10 PE=1 SV=4 - [RL10_HUMAN]			SK-MEL-28	P27635	60S ribosomal protein L10 OS=Homo sapiens GN=RPL10 PE=1 SV=4 - [RL10_HUMAN]
	SK-MEL-28	Q13315	Serine-protein kinase ATM OS=Homo sapiens GN=ATM PE=1 SV=4 - [ATM_HUMAN]			SK-MEL-28	O60610	Protein diaphanous homolog 1 OS=Homo sapiens GN=DIAPH1 PE=1 SV=2 - [DIAP1_HUMAN]			SK-MEL-28	Q8NBJ5	Procollagen galactosyltransferase 1 OS=Homo sapiens GN=COLGALT1 PE=1 SV=1 - [GT251_HUMAN]
	SK-MEL-28	P48147	Prolyl endopeptidase OS=Homo sapiens GN=PREP PE=1 SV=2 - [PPCE_HUMAN]			SK-MEL-28	P33176	Kinesin-1 heavy chain OS=Homo sapiens GN=KIF5B PE=1 SV=1 - [KINH_HUMAN]			SK-MEL-28	P12955	Xaa-Pro dipeptidase OS=Homo sapiens GN=PEPD PE=1 SV=3 - [PEPD_HUMAN]
	SK-MEL-28	Q92878	DNA repair protein RAD50 OS=Homo sapiens GN=RAD50 PE=1 SV=1 - [RAD50_HUMAN]			SK-MEL-28	P49591	Serine--tRNA ligase, cytoplasmic OS=Homo sapiens GN=SARS PE=1 SV=3 - [SYSC_HUMAN]			SK-MEL-28	P62304	Small nuclear ribonucleoprotein E OS=Homo sapiens GN=SNRPE PE=1 SV=1 - [RUXE_HUMAN]
	SK-MEL-28	Q9UBT2	SUMO-activating enzyme subunit 2 OS=Homo sapiens GN=UBA2 PE=1 SV=2 - [SAE2_HUMAN]			SK-MEL-28	O00159	Unconventional myosin-Ic OS=Homo sapiens GN=MYO1C PE=1 SV=4 - [MYO1C_HUMAN]			SK-MEL-28	P62888	60S ribosomal protein L30 OS=Homo sapiens GN=RPL30 PE=1 SV=2 - [RL30_HUMAN]
	SK-MEL-28	Q12931	Heat shock protein 75 kDa, mitochondrial OS=Homo sapiens GN=TRAP1 PE=1 SV=3 - [TRAP1_HUMAN]			SK-MEL-28	P45974	Ubiquitin carboxyl-terminal hydrolase 5 OS=Homo sapiens GN=USP5 PE=1 SV=2 - [UBP5_HUMAN]			SK-MEL-28	Q6P996	Pyridoxal-dependent decarboxylase domain-containing protein 1 OS=Homo sapiens GN=PDXDC1 PE=1 SV=2 - [PDXD1_HUMAN]
	SK-MEL-28	P99999	Cytochrome c OS=Homo sapiens GN=CYCS PE=1 SV=2 - [CYC_HUMAN]			SK-MEL-28	P11498	Pyruvate carboxylase, mitochondrial OS=Homo sapiens GN=PC PE=1 SV=2 - [PYC_HUMAN]			SK-MEL-28	Q9Y6U3	Adseverin OS=Homo sapiens GN=SCIN PE=1 SV=4 - [ADSV_HUMAN]
	SK-MEL-28	O60610	Protein diaphanous homolog 1 OS=Homo sapiens GN=DIAPH1 PE=1 SV=2 - [DIAP1_HUMAN]			SK-MEL-28	O00303	Eukaryotic translation initiation factor 3 subunit F OS=Homo sapiens GN=EIF3F PE=1 SV=1 - [EIF3F_HUMAN]			SK-MEL-28	Q15233	Non-POU domain-containing octamer-binding protein OS=Homo sapiens GN=NONO PE=1 SV=4 - [NONO_HUMAN]
	SK-MEL-28	Q6NUQ4	Transmembrane protein 214 OS=Homo sapiens GN=TMEM214 PE=1 SV=2 - [TM214_HUMAN]			SK-MEL-28	P53004	Biliverdin reductase A OS=Homo sapiens GN=BLVRA PE=1 SV=2 - [BIEA_HUMAN]			SK-MEL-28	O60488	Long-chain-fatty-acid--CoA ligase 4 OS=Homo sapiens GN=ACSL4 PE=1 SV=2 - [ACSL4_HUMAN]
	SK-MEL-28	P62888	60S ribosomal protein L30 OS=Homo sapiens GN=RPL30 PE=1 SV=2 - [RL30_HUMAN]			SK-MEL-28	P36873	Serine/threonine-protein phosphatase PP1-gamma catalytic subunit OS=Homo sapiens GN=PPP1CC PE=1 SV=1 - [PP1G_HUMAN]			SK-MEL-28	P33176	Kinesin-1 heavy chain OS=Homo sapiens GN=KIF5B PE=1 SV=1 - [KINH_HUMAN]
	SK-MEL-28	O43776	Asparagine--tRNA ligase, cytoplasmic OS=Homo sapiens GN=NARS PE=1 SV=1 - [SYNC_HUMAN]			SK-MEL-28	Q09666	Neuroblast differentiation-associated protein AHNAK OS=Homo sapiens GN=AHNAK PE=1 SV=2 - [AHNK_HUMAN]			SK-MEL-28	P30086	Phosphatidylethanolamine-binding protein 1 OS=Homo sapiens GN=PEBP1 PE=1 SV=3 - [PEBP1_HUMAN]
	SK-MEL-28	Q96P70	Importin-9 OS=Homo sapiens GN=IPO9 PE=1 SV=3 - [IPO9_HUMAN]			SK-MEL-28	Q13045	Protein flightless-1 homolog OS=Homo sapiens GN=FLII PE=1 SV=2 - [FLII_HUMAN]			SK-MEL-28	Q5VYK3	Proteasome-associated protein ECM29 homolog OS=Homo sapiens GN=ECM29 PE=1 SV=2 - [ECM29_HUMAN]
	SK-MEL-28	P51571	Translocon-associated protein subunit delta OS=Homo sapiens GN=SSR4 PE=1 SV=1 - [SSRD_HUMAN]			SK-MEL-28	Q9UBB4	Ataxin-10 OS=Homo sapiens GN=ATXN10 PE=1 SV=1 - [ATX10_HUMAN]			SK-MEL-28	P12270	Nucleoprotein TPR OS=Homo sapiens GN=TPR PE=1 SV=3 - [TPR_HUMAN]
	SK-MEL-28	Q99523	Sortilin OS=Homo sapiens GN=SORT1 PE=1 SV=3 - [SORT_HUMAN]			SK-MEL-28	O75828	Carbonyl reductase [NADPH] 3 OS=Homo sapiens GN=CBR3 PE=1 SV=3 - [CBR3_HUMAN]			SK-MEL-28	Q12931	Heat shock protein 75 kDa, mitochondrial OS=Homo sapiens GN=TRAP1 PE=1 SV=3 - [TRAP1_HUMAN]
	SK-MEL-28	Q13126	S-methyl-5'-thioadenosine phosphorylase OS=Homo sapiens GN=MTAP PE=1 SV=2 - [MTAP_HUMAN]			SK-MEL-28	P61923	Coatomer subunit zeta-1 OS=Homo sapiens GN=COPZ1 PE=1 SV=1 - [COPZ1_HUMAN]			SK-MEL-28	O15042	U2 snRNP-associated SURP motif-containing protein OS=Homo sapiens GN=U2SURP PE=1 SV=2 - [SR140_HUMAN]
	SK-MEL-28	P62906	60S ribosomal protein L10a OS=Homo sapiens GN=RPL10A PE=1 SV=2 - [RL10A_HUMAN]			SK-MEL-28	O15260	Surfeit locus protein 4 OS=Homo sapiens GN=SURF4 PE=1 SV=3 - [SURF4_HUMAN]			SK-MEL-28	Q16891	MICOS complex subunit MIC60 OS=Homo sapiens GN=IMMT PE=1 SV=1 - [MIC60_HUMAN]
	SK-MEL-28	P02545	Prelamin-A/C OS=Homo sapiens GN=LMNA PE=1 SV=1 - [LMNA_HUMAN]			SK-MEL-28	P18085	ADP-ribosylation factor 4 OS=Homo sapiens GN=ARF4 PE=1 SV=3 - [ARF4_HUMAN]			SK-MEL-28	O14787	Transportin-2 OS=Homo sapiens GN=TNPO2 PE=1 SV=3 - [TNPO2_HUMAN]
	SK-MEL-28	Q99623	Prohibitin-2 OS=Homo sapiens GN=PHB2 PE=1 SV=2 - [PHB2_HUMAN]			SK-MEL-28	P30086	Phosphatidylethanolamine-binding protein 1 OS=Homo sapiens GN=PEBP1 PE=1 SV=3 - [PEBP1_HUMAN]			SK-MEL-28	Q13263	Transcription intermediary factor 1-beta OS=Homo sapiens GN=TRIM28 PE=1 SV=5 - [TIF1B_HUMAN]
	SK-MEL-28	Q9UJS0	Calcium-binding mitochondrial carrier protein Aralar2 OS=Homo sapiens GN=SLC25A13 PE=1 SV=2 - [CMC2_HUMAN]			SK-MEL-28	P17858	ATP-dependent 6-phosphofructokinase, liver type OS=Homo sapiens GN=PFKL PE=1 SV=6 - [PFKAL_HUMAN]			SK-MEL-28	Q96HE7	ERO1-like protein alpha OS=Homo sapiens GN=ERO1L PE=1 SV=2 - [ERO1A_HUMAN]
	SK-MEL-28	P09525	Annexin A4 OS=Homo sapiens GN=ANXA4 PE=1 SV=4 - [ANXA4_HUMAN]			SK-MEL-28	Q99613	Eukaryotic translation initiation factor 3 subunit C OS=Homo sapiens GN=EIF3C PE=1 SV=1 - [EIF3C_HUMAN]			SK-MEL-28	P62937	Peptidyl-prolyl cis-trans isomerase A OS=Homo sapiens GN=PPIA PE=1 SV=2 - [PPIA_HUMAN]
	SK-MEL-28	O15061	Synemin OS=Homo sapiens GN=SYNM PE=1 SV=2 - [SYNEM_HUMAN]			SK-MEL-28	O75083	WD repeat-containing protein 1 OS=Homo sapiens GN=WDR1 PE=1 SV=4 - [WDR1_HUMAN]			SK-MEL-28	P52292	Importin subunit alpha-1 OS=Homo sapiens GN=KPNA2 PE=1 SV=1 - [IMA1_HUMAN]
	SK-MEL-28	P62753	40S ribosomal protein S6 OS=Homo sapiens GN=RPS6 PE=1 SV=1 - [RS6_HUMAN]			SK-MEL-28	Q15365	Poly(rC)-binding protein 1 OS=Homo sapiens GN=PCBP1 PE=1 SV=2 - [PCBP1_HUMAN]			SK-MEL-28	P19525	Interferon-induced, double-stranded RNA-activated protein kinase OS=Homo sapiens GN=EIF2AK2 PE=1 SV=2 - [E2AK2_HUMAN]
	SK-MEL-28	P46783	40S ribosomal protein S10 OS=Homo sapiens GN=RPS10 PE=1 SV=1 - [RS10_HUMAN]			SK-MEL-28	Q96HE7	ERO1-like protein alpha OS=Homo sapiens GN=ERO1L PE=1 SV=2 - [ERO1A_HUMAN]			SK-MEL-28	P62906	60S ribosomal protein L10a OS=Homo sapiens GN=RPL10A PE=1 SV=2 - [RL10A_HUMAN]
	SK-MEL-28	O75083	WD repeat-containing protein 1 OS=Homo sapiens GN=WDR1 PE=1 SV=4 - [WDR1_HUMAN]			SK-MEL-28	Q12965	Unconventional myosin-Ie OS=Homo sapiens GN=MYO1E PE=1 SV=2 - [MYO1E_HUMAN]			SK-MEL-28	Q92973	Transportin-1 OS=Homo sapiens GN=TNPO1 PE=1 SV=2 - [TNPO1_HUMAN]
	SK-MEL-28	Q6PGP7	Tetratricopeptide repeat protein 37 OS=Homo sapiens GN=TTC37 PE=1 SV=1 - [TTC37_HUMAN]			SK-MEL-28	P62424	60S ribosomal protein L7a OS=Homo sapiens GN=RPL7A PE=1 SV=2 - [RL7A_HUMAN]			SK-MEL-28	Q02318	Sterol 26-hydroxylase, mitochondrial OS=Homo sapiens GN=CYP27A1 PE=1 SV=1 - [CP27A_HUMAN]
	SK-MEL-28	P58546	Myotrophin OS=Homo sapiens GN=MTPN PE=1 SV=2 - [MTPN_HUMAN]			SK-MEL-28	P55786	Puromycin-sensitive aminopeptidase OS=Homo sapiens GN=NPEPPS PE=1 SV=2 - [PSA_HUMAN]			SK-MEL-28	O14818	Proteasome subunit alpha type-7 OS=Homo sapiens GN=PSMA7 PE=1 SV=1 - [PSA7_HUMAN]
	SK-MEL-28	Q9Y6M7	Sodium bicarbonate cotransporter 3 OS=Homo sapiens GN=SLC4A7 PE=1 SV=2 - [S4A7_HUMAN]			SK-MEL-28	P68402	Platelet-activating factor acetylhydrolase IB subunit beta OS=Homo sapiens GN=PAFAH1B2 PE=1 SV=1 - [PA1B2_HUMAN]			SK-MEL-28	Q99613	Eukaryotic translation initiation factor 3 subunit C OS=Homo sapiens GN=EIF3C PE=1 SV=1 - [EIF3C_HUMAN]
	SK-MEL-28	P40616	ADP-ribosylation factor-like protein 1 OS=Homo sapiens GN=ARL1 PE=1 SV=1 - [ARL1_HUMAN]			SK-MEL-28	O75874	Isocitrate dehydrogenase [NADP] cytoplasmic OS=Homo sapiens GN=IDH1 PE=1 SV=2 - [IDHC_HUMAN]			SK-MEL-28	P07954	Fumarate hydratase, mitochondrial OS=Homo sapiens GN=FH PE=1 SV=3 - [FUMH_HUMAN]
	SK-MEL-28	O43847	Nardilysin OS=Homo sapiens GN=NRD1 PE=1 SV=2 - [NRDC_HUMAN]			SK-MEL-28	Q96P70	Importin-9 OS=Homo sapiens GN=IPO9 PE=1 SV=3 - [IPO9_HUMAN]			SK-MEL-28	P61764	Syntaxin-binding protein 1 OS=Homo sapiens GN=STXBP1 PE=1 SV=1 - [STXB1_HUMAN]
	SK-MEL-28	Q12965	Unconventional myosin-Ie OS=Homo sapiens GN=MYO1E PE=1 SV=2 - [MYO1E_HUMAN]			SK-MEL-28	P35606	Coatomer subunit beta' OS=Homo sapiens GN=COPB2 PE=1 SV=2 - [COPB2_HUMAN]			SK-MEL-28	P28161	Glutathione S-transferase Mu 2 OS=Homo sapiens GN=GSTM2 PE=1 SV=2 - [GSTM2_HUMAN]
	SK-MEL-28	P01111	GTPase NRas OS=Homo sapiens GN=NRAS PE=1 SV=1 - [RASN_HUMAN]			SK-MEL-28	P09543	2',3'-cyclic-nucleotide 3'-phosphodiesterase OS=Homo sapiens GN=CNP PE=1 SV=2 - [CN37_HUMAN]			SK-MEL-28	Q96P70	Importin-9 OS=Homo sapiens GN=IPO9 PE=1 SV=3 - [IPO9_HUMAN]
	SK-MEL-28	Q9BSJ8	Extended synaptotagmin-1 OS=Homo sapiens GN=ESYT1 PE=1 SV=1 - [ESYT1_HUMAN]			SK-MEL-28	P47755	F-actin-capping protein subunit alpha-2 OS=Homo sapiens GN=CAPZA2 PE=1 SV=3 - [CAZA2_HUMAN]			SK-MEL-28	P78417	Glutathione S-transferase omega-1 OS=Homo sapiens GN=GSTO1 PE=1 SV=2 - [GSTO1_HUMAN]
	SK-MEL-28	P20290	Transcription factor BTF3 OS=Homo sapiens GN=BTF3 PE=1 SV=1 - [BTF3_HUMAN]			SK-MEL-28	P22102	Trifunctional purine biosynthetic protein adenosine-3 OS=Homo sapiens GN=GART PE=1 SV=1 - [PUR2_HUMAN]			SK-MEL-28	P62753	40S ribosomal protein S6 OS=Homo sapiens GN=RPS6 PE=1 SV=1 - [RS6_HUMAN]
	SK-MEL-28	P13674	Prolyl 4-hydroxylase subunit alpha-1 OS=Homo sapiens GN=P4HA1 PE=1 SV=2 - [P4HA1_HUMAN]			SK-MEL-28	P04080	Cystatin-B OS=Homo sapiens GN=CSTB PE=1 SV=2 - [CYTB_HUMAN]			SK-MEL-28	Q99623	Prohibitin-2 OS=Homo sapiens GN=PHB2 PE=1 SV=2 - [PHB2_HUMAN]
	SK-MEL-28	P48163	NADP-dependent malic enzyme OS=Homo sapiens GN=ME1 PE=1 SV=1 - [MAOX_HUMAN]			SK-MEL-28	P02533	Keratin, type I cytoskeletal 14 OS=Homo sapiens GN=KRT14 PE=1 SV=4 - [K1C14_HUMAN]			SK-MEL-28	O14556	Glyceraldehyde-3-phosphate dehydrogenase, testis-specific OS=Homo sapiens GN=GAPDHS PE=1 SV=2 - [G3PT_HUMAN]
	SK-MEL-28	P68036	Ubiquitin-conjugating enzyme E2 L3 OS=Homo sapiens GN=UBE2L3 PE=1 SV=1 - [UB2L3_HUMAN]			SK-MEL-28	P02751	Fibronectin OS=Homo sapiens GN=FN1 PE=1 SV=4 - [FINC_HUMAN]			SK-MEL-28	Q9BSJ8	Extended synaptotagmin-1 OS=Homo sapiens GN=ESYT1 PE=1 SV=1 - [ESYT1_HUMAN]
	SK-MEL-28	Q12769	Nuclear pore complex protein Nup160 OS=Homo sapiens GN=NUP160 PE=1 SV=3 - [NU160_HUMAN]			SK-MEL-28	Q9Y394	Dehydrogenase/reductase SDR family member 7 OS=Homo sapiens GN=DHRS7 PE=1 SV=1 - [DHRS7_HUMAN]			SK-MEL-28	P61019	Ras-related protein Rab-2A OS=Homo sapiens GN=RAB2A PE=1 SV=1 - [RAB2A_HUMAN]
	SK-MEL-28	Q13459	Unconventional myosin-IXb OS=Homo sapiens GN=MYO9B PE=1 SV=3 - [MYO9B_HUMAN]			SK-MEL-28	P35237	Serpin B6 OS=Homo sapiens GN=SERPINB6 PE=1 SV=3 - [SPB6_HUMAN]			SK-MEL-28	O75396	Vesicle-trafficking protein SEC22b OS=Homo sapiens GN=SEC22B PE=1 SV=4 - [SC22B_HUMAN]
	SK-MEL-28	Q00839	Heterogeneous nuclear ribonucleoprotein U OS=Homo sapiens GN=HNRNPU PE=1 SV=6 - [HNRPU_HUMAN]			SK-MEL-28	P62241	40S ribosomal protein S8 OS=Homo sapiens GN=RPS8 PE=1 SV=2 - [RS8_HUMAN]			SK-MEL-28	Q92974	Rho guanine nucleotide exchange factor 2 OS=Homo sapiens GN=ARHGEF2 PE=1 SV=4 - [ARHG2_HUMAN]
	SK-MEL-28	Q9BVK6	Transmembrane emp24 domain-containing protein 9 OS=Homo sapiens GN=TMED9 PE=1 SV=2 - [TMED9_HUMAN]			SK-MEL-28	Q9H3U1	Protein unc-45 homolog A OS=Homo sapiens GN=UNC45A PE=1 SV=1 - [UN45A_HUMAN]			SK-MEL-28	Q02218	2-oxoglutarate dehydrogenase, mitochondrial OS=Homo sapiens GN=OGDH PE=1 SV=3 - [ODO1_HUMAN]
	SK-MEL-28	P26639	Threonine--tRNA ligase, cytoplasmic OS=Homo sapiens GN=TARS PE=1 SV=3 - [SYTC_HUMAN]			SK-MEL-28	Q02790	Peptidyl-prolyl cis-trans isomerase FKBP4 OS=Homo sapiens GN=FKBP4 PE=1 SV=3 - [FKBP4_HUMAN]			SK-MEL-28	P08582	Melanotransferrin OS=Homo sapiens GN=MFI2 PE=1 SV=2 - [TRFM_HUMAN]
	SK-MEL-28	Q9Y5L0	Transportin-3 OS=Homo sapiens GN=TNPO3 PE=1 SV=3 - [TNPO3_HUMAN]			SK-MEL-28	P56537	Eukaryotic translation initiation factor 6 OS=Homo sapiens GN=EIF6 PE=1 SV=1 - [IF6_HUMAN]			SK-MEL-28	P54886	Delta-1-pyrroline-5-carboxylate synthase OS=Homo sapiens GN=ALDH18A1 PE=1 SV=2 - [P5CS_HUMAN]
	SK-MEL-28	Q9BQG0	Myb-binding protein 1A OS=Homo sapiens GN=MYBBP1A PE=1 SV=2 - [MBB1A_HUMAN]			SK-MEL-28	Q15691	Microtubule-associated protein RP/EB family member 1 OS=Homo sapiens GN=MAPRE1 PE=1 SV=3 - [MARE1_HUMAN]			SK-MEL-28	Q16555	Dihydropyrimidinase-related protein 2 OS=Homo sapiens GN=DPYSL2 PE=1 SV=1 - [DPYL2_HUMAN]
	SK-MEL-28	P25787	Proteasome subunit alpha type-2 OS=Homo sapiens GN=PSMA2 PE=1 SV=2 - [PSA2_HUMAN]			SK-MEL-28	P62847	40S ribosomal protein S24 OS=Homo sapiens GN=RPS24 PE=1 SV=1 - [RS24_HUMAN]			SK-MEL-28	Q13459	Unconventional myosin-IXb OS=Homo sapiens GN=MYO9B PE=1 SV=3 - [MYO9B_HUMAN]
	SK-MEL-28	P61158	Actin-related protein 3 OS=Homo sapiens GN=ACTR3 PE=1 SV=3 - [ARP3_HUMAN]			SK-MEL-28	O00203	AP-3 complex subunit beta-1 OS=Homo sapiens GN=AP3B1 PE=1 SV=3 - [AP3B1_HUMAN]			SK-MEL-28	P21281	V-type proton ATPase subunit B, brain isoform OS=Homo sapiens GN=ATP6V1B2 PE=1 SV=3 - [VATB2_HUMAN]
	SK-MEL-28	O60568	Procollagen-lysine,2-oxoglutarate 5-dioxygenase 3 OS=Homo sapiens GN=PLOD3 PE=1 SV=1 - [PLOD3_HUMAN]			SK-MEL-28	O43390	Heterogeneous nuclear ribonucleoprotein R OS=Homo sapiens GN=HNRNPR PE=1 SV=1 - [HNRPR_HUMAN]			SK-MEL-28	P52565	Rho GDP-dissociation inhibitor 1 OS=Homo sapiens GN=ARHGDIA PE=1 SV=3 - [GDIR1_HUMAN]
	SK-MEL-28	O75396	Vesicle-trafficking protein SEC22b OS=Homo sapiens GN=SEC22B PE=1 SV=4 - [SC22B_HUMAN]			SK-MEL-28	Q16836	Hydroxyacyl-coenzyme A dehydrogenase, mitochondrial OS=Homo sapiens GN=HADH PE=1 SV=3 - [HCDH_HUMAN]			SK-MEL-28	O00629	Importin subunit alpha-3 OS=Homo sapiens GN=KPNA4 PE=1 SV=1 - [IMA3_HUMAN]
	SK-MEL-28	P08865	40S ribosomal protein SA OS=Homo sapiens GN=RPSA PE=1 SV=4 - [RSSA_HUMAN]			SK-MEL-28	Q96M27	Protein PRRC1 OS=Homo sapiens GN=PRRC1 PE=1 SV=1 - [PRRC1_HUMAN]			SK-MEL-28	P13797	Plastin-3 OS=Homo sapiens GN=PLS3 PE=1 SV=4 - [PLST_HUMAN]
	SK-MEL-28	P16152	Carbonyl reductase [NADPH] 1 OS=Homo sapiens GN=CBR1 PE=1 SV=3 - [CBR1_HUMAN]			SK-MEL-28	P39656	Dolichyl-diphosphooligosaccharide--protein glycosyltransferase 48 kDa subunit OS=Homo sapiens GN=DDOST PE=1 SV=4 - [OST48_HUMAN]			SK-MEL-28	O60610	Protein diaphanous homolog 1 OS=Homo sapiens GN=DIAPH1 PE=1 SV=2 - [DIAP1_HUMAN]
	SK-MEL-28	P49591	Serine--tRNA ligase, cytoplasmic OS=Homo sapiens GN=SARS PE=1 SV=3 - [SYSC_HUMAN]			SK-MEL-28	P09382	Galectin-1 OS=Homo sapiens GN=LGALS1 PE=1 SV=2 - [LEG1_HUMAN]			SK-MEL-28	Q96N67	Dedicator of cytokinesis protein 7 OS=Homo sapiens GN=DOCK7 PE=1 SV=4 - [DOCK7_HUMAN]
	SK-MEL-28	P43304	Glycerol-3-phosphate dehydrogenase, mitochondrial OS=Homo sapiens GN=GPD2 PE=1 SV=3 - [GPDM_HUMAN]			SK-MEL-28	Q7Z6Z7	E3 ubiquitin-protein ligase HUWE1 OS=Homo sapiens GN=HUWE1 PE=1 SV=3 - [HUWE1_HUMAN]			SK-MEL-28	O75165	DnaJ homolog subfamily C member 13 OS=Homo sapiens GN=DNAJC13 PE=1 SV=5 - [DJC13_HUMAN]
	SK-MEL-28	O00231	26S proteasome non-ATPase regulatory subunit 11 OS=Homo sapiens GN=PSMD11 PE=1 SV=3 - [PSD11_HUMAN]			SK-MEL-28	P62917	60S ribosomal protein L8 OS=Homo sapiens GN=RPL8 PE=1 SV=2 - [RL8_HUMAN]			SK-MEL-28	Q14839	Chromodomain-helicase-DNA-binding protein 4 OS=Homo sapiens GN=CHD4 PE=1 SV=2 - [CHD4_HUMAN]
	SK-MEL-28	Q99805	Transmembrane 9 superfamily member 2 OS=Homo sapiens GN=TM9SF2 PE=1 SV=1 - [TM9S2_HUMAN]			SK-MEL-28	Q9NTJ3	Structural maintenance of chromosomes protein 4 OS=Homo sapiens GN=SMC4 PE=1 SV=2 - [SMC4_HUMAN]			SK-MEL-28	Q9UBB4	Ataxin-10 OS=Homo sapiens GN=ATXN10 PE=1 SV=1 - [ATX10_HUMAN]
	SK-MEL-28	P26640	Valine--tRNA ligase OS=Homo sapiens GN=VARS PE=1 SV=4 - [SYVC_HUMAN]			SK-MEL-28	P00352	Retinal dehydrogenase 1 OS=Homo sapiens GN=ALDH1A1 PE=1 SV=2 - [AL1A1_HUMAN]			SK-MEL-28	Q9Y224	UPF0568 protein C14orf166 OS=Homo sapiens GN=C14orf166 PE=1 SV=1 - [CN166_HUMAN]
	SK-MEL-28	P54819	Adenylate kinase 2, mitochondrial OS=Homo sapiens GN=AK2 PE=1 SV=2 - [KAD2_HUMAN]			SK-MEL-28	P12081	Histidine--tRNA ligase, cytoplasmic OS=Homo sapiens GN=HARS PE=1 SV=2 - [SYHC_HUMAN]			SK-MEL-28	P61158	Actin-related protein 3 OS=Homo sapiens GN=ACTR3 PE=1 SV=3 - [ARP3_HUMAN]
	SK-MEL-28	P19105	Myosin regulatory light chain 12A OS=Homo sapiens GN=MYL12A PE=1 SV=2 - [ML12A_HUMAN]			SK-MEL-28	O14818	Proteasome subunit alpha type-7 OS=Homo sapiens GN=PSMA7 PE=1 SV=1 - [PSA7_HUMAN]			SK-MEL-28	Q9P2E9	Ribosome-binding protein 1 OS=Homo sapiens GN=RRBP1 PE=1 SV=4 - [RRBP1_HUMAN]
	SK-MEL-28	P61758	Prefoldin subunit 3 OS=Homo sapiens GN=VBP1 PE=1 SV=3 - [PFD3_HUMAN]			SK-MEL-28	P47756	F-actin-capping protein subunit beta OS=Homo sapiens GN=CAPZB PE=1 SV=4 - [CAPZB_HUMAN]			SK-MEL-28	Q96KP4	Cytosolic non-specific dipeptidase OS=Homo sapiens GN=CNDP2 PE=1 SV=2 - [CNDP2_HUMAN]
	SK-MEL-28	P61019	Ras-related protein Rab-2A OS=Homo sapiens GN=RAB2A PE=1 SV=1 - [RAB2A_HUMAN]			SK-MEL-28	P52272	Heterogeneous nuclear ribonucleoprotein M OS=Homo sapiens GN=HNRNPM PE=1 SV=3 - [HNRPM_HUMAN]			SK-MEL-28	Q15365	Poly(rC)-binding protein 1 OS=Homo sapiens GN=PCBP1 PE=1 SV=2 - [PCBP1_HUMAN]
	SK-MEL-28	P62841	40S ribosomal protein S15 OS=Homo sapiens GN=RPS15 PE=1 SV=2 - [RS15_HUMAN]			SK-MEL-28	O15144	Actin-related protein 2/3 complex subunit 2 OS=Homo sapiens GN=ARPC2 PE=1 SV=1 - [ARPC2_HUMAN]			SK-MEL-28	Q9UNM6	26S proteasome non-ATPase regulatory subunit 13 OS=Homo sapiens GN=PSMD13 PE=1 SV=2 - [PSD13_HUMAN]
	SK-MEL-28	O14579	Coatomer subunit epsilon OS=Homo sapiens GN=COPE PE=1 SV=3 - [COPE_HUMAN]			SK-MEL-28	O43143	Pre-mRNA-splicing factor ATP-dependent RNA helicase DHX15 OS=Homo sapiens GN=DHX15 PE=1 SV=2 - [DHX15_HUMAN]			SK-MEL-28	P59998	Actin-related protein 2/3 complex subunit 4 OS=Homo sapiens GN=ARPC4 PE=1 SV=3 - [ARPC4_HUMAN]
	SK-MEL-28	Q58FG1	Putative heat shock protein HSP 90-alpha A4 OS=Homo sapiens GN=HSP90AA4P PE=5 SV=1 - [HS904_HUMAN]			SK-MEL-28	P24941	Cyclin-dependent kinase 2 OS=Homo sapiens GN=CDK2 PE=1 SV=2 - [CDK2_HUMAN]			SK-MEL-28	O00764	Pyridoxal kinase OS=Homo sapiens GN=PDXK PE=1 SV=1 - [PDXK_HUMAN]
	SK-MEL-28	P22234	Multifunctional protein ADE2 OS=Homo sapiens GN=PAICS PE=1 SV=3 - [PUR6_HUMAN]			SK-MEL-28	Q15046	Lysine--tRNA ligase OS=Homo sapiens GN=KARS PE=1 SV=3 - [SYK_HUMAN]			SK-MEL-28	P62847	40S ribosomal protein S24 OS=Homo sapiens GN=RPS24 PE=1 SV=1 - [RS24_HUMAN]
	SK-MEL-28	P36776	Lon protease homolog, mitochondrial OS=Homo sapiens GN=LONP1 PE=1 SV=2 - [LONM_HUMAN]			SK-MEL-28	Q14376	UDP-glucose 4-epimerase OS=Homo sapiens GN=GALE PE=1 SV=2 - [GALE_HUMAN]			SK-MEL-28	O94832	Unconventional myosin-Id OS=Homo sapiens GN=MYO1D PE=1 SV=2 - [MYO1D_HUMAN]
	SK-MEL-28	P62826	GTP-binding nuclear protein Ran OS=Homo sapiens GN=RAN PE=1 SV=3 - [RAN_HUMAN]			SK-MEL-28	O14579	Coatomer subunit epsilon OS=Homo sapiens GN=COPE PE=1 SV=3 - [COPE_HUMAN]			SK-MEL-28	P30050	60S ribosomal protein L12 OS=Homo sapiens GN=RPL12 PE=1 SV=1 - [RL12_HUMAN]
	SK-MEL-28	P62917	60S ribosomal protein L8 OS=Homo sapiens GN=RPL8 PE=1 SV=2 - [RL8_HUMAN]			SK-MEL-28	P17980	26S protease regulatory subunit 6A OS=Homo sapiens GN=PSMC3 PE=1 SV=3 - [PRS6A_HUMAN]			SK-MEL-28	P09429	High mobility group protein B1 OS=Homo sapiens GN=HMGB1 PE=1 SV=3 - [HMGB1_HUMAN]
	SK-MEL-28	Q9Y2B0	Protein canopy homolog 2 OS=Homo sapiens GN=CNPY2 PE=1 SV=1 - [CNPY2_HUMAN]			SK-MEL-28	Q9GZS3	WD repeat-containing protein 61 OS=Homo sapiens GN=WDR61 PE=1 SV=1 - [WDR61_HUMAN]			SK-MEL-28	P61026	Ras-related protein Rab-10 OS=Homo sapiens GN=RAB10 PE=1 SV=1 - [RAB10_HUMAN]
	SK-MEL-28	P35613	Basigin OS=Homo sapiens GN=BSG PE=1 SV=2 - [BASI_HUMAN]			SK-MEL-28	P62906	60S ribosomal protein L10a OS=Homo sapiens GN=RPL10A PE=1 SV=2 - [RL10A_HUMAN]			SK-MEL-28	P53004	Biliverdin reductase A OS=Homo sapiens GN=BLVRA PE=1 SV=2 - [BIEA_HUMAN]
	SK-MEL-28	P24534	Elongation factor 1-beta OS=Homo sapiens GN=EEF1B2 PE=1 SV=3 - [EF1B_HUMAN]			SK-MEL-28	Q96TA1	Niban-like protein 1 OS=Homo sapiens GN=FAM129B PE=1 SV=3 - [NIBL1_HUMAN]			SK-MEL-28	P35270	Sepiapterin reductase OS=Homo sapiens GN=SPR PE=1 SV=1 - [SPRE_HUMAN]
	SK-MEL-28	P49748	Very long-chain specific acyl-CoA dehydrogenase, mitochondrial OS=Homo sapiens GN=ACADVL PE=1 SV=1 - [ACADV_HUMAN]			SK-MEL-28	P27708	CAD protein OS=Homo sapiens GN=CAD PE=1 SV=3 - [PYR1_HUMAN]			SK-MEL-28	Q96BY6	Dedicator of cytokinesis protein 10 OS=Homo sapiens GN=DOCK10 PE=1 SV=3 - [DOC10_HUMAN]
	SK-MEL-28	P45974	Ubiquitin carboxyl-terminal hydrolase 5 OS=Homo sapiens GN=USP5 PE=1 SV=2 - [UBP5_HUMAN]			SK-MEL-28	P62888	60S ribosomal protein L30 OS=Homo sapiens GN=RPL30 PE=1 SV=2 - [RL30_HUMAN]			SK-MEL-28	Q15008	26S proteasome non-ATPase regulatory subunit 6 OS=Homo sapiens GN=PSMD6 PE=1 SV=1 - [PSMD6_HUMAN]
	SK-MEL-28	P22102	Trifunctional purine biosynthetic protein adenosine-3 OS=Homo sapiens GN=GART PE=1 SV=1 - [PUR2_HUMAN]			SK-MEL-28	P09525	Annexin A4 OS=Homo sapiens GN=ANXA4 PE=1 SV=4 - [ANXA4_HUMAN]			SK-MEL-28	P61758	Prefoldin subunit 3 OS=Homo sapiens GN=VBP1 PE=1 SV=3 - [PFD3_HUMAN]
	SK-MEL-28	P09661	U2 small nuclear ribonucleoprotein A' OS=Homo sapiens GN=SNRPA1 PE=1 SV=2 - [RU2A_HUMAN]			SK-MEL-28	P62081	40S ribosomal protein S7 OS=Homo sapiens GN=RPS7 PE=1 SV=1 - [RS7_HUMAN]			SK-MEL-28	Q12965	Unconventional myosin-Ie OS=Homo sapiens GN=MYO1E PE=1 SV=2 - [MYO1E_HUMAN]
	SK-MEL-28	Q8TCT9	Minor histocompatibility antigen H13 OS=Homo sapiens GN=HM13 PE=1 SV=1 - [HM13_HUMAN]			SK-MEL-28	P43304	Glycerol-3-phosphate dehydrogenase, mitochondrial OS=Homo sapiens GN=GPD2 PE=1 SV=3 - [GPDM_HUMAN]			SK-MEL-28	O75874	Isocitrate dehydrogenase [NADP] cytoplasmic OS=Homo sapiens GN=IDH1 PE=1 SV=2 - [IDHC_HUMAN]
	SK-MEL-28	P61247	40S ribosomal protein S3a OS=Homo sapiens GN=RPS3A PE=1 SV=2 - [RS3A_HUMAN]			SK-MEL-28	Q9NVI7	ATPase family AAA domain-containing protein 3A OS=Homo sapiens GN=ATAD3A PE=1 SV=2 - [ATD3A_HUMAN]			SK-MEL-28	P99999	Cytochrome c OS=Homo sapiens GN=CYCS PE=1 SV=2 - [CYC_HUMAN]
	SK-MEL-28	Q9BU23	Lipase maturation factor 2 OS=Homo sapiens GN=LMF2 PE=1 SV=2 - [LMF2_HUMAN]			SK-MEL-28	P12004	Proliferating cell nuclear antigen OS=Homo sapiens GN=PCNA PE=1 SV=1 - [PCNA_HUMAN]			SK-MEL-28	P26640	Valine--tRNA ligase OS=Homo sapiens GN=VARS PE=1 SV=4 - [SYVC_HUMAN]
	SK-MEL-28	Q9Y6D5	Brefeldin A-inhibited guanine nucleotide-exchange protein 2 OS=Homo sapiens GN=ARFGEF2 PE=1 SV=3 - [BIG2_HUMAN]			SK-MEL-28	P00387	NADH-cytochrome b5 reductase 3 OS=Homo sapiens GN=CYB5R3 PE=1 SV=3 - [NB5R3_HUMAN]			SK-MEL-28	P58546	Myotrophin OS=Homo sapiens GN=MTPN PE=1 SV=2 - [MTPN_HUMAN]
	SK-MEL-28	P11586	C-1-tetrahydrofolate synthase, cytoplasmic OS=Homo sapiens GN=MTHFD1 PE=1 SV=3 - [C1TC_HUMAN]			SK-MEL-28	Q14203	Dynactin subunit 1 OS=Homo sapiens GN=DCTN1 PE=1 SV=3 - [DCTN1_HUMAN]			SK-MEL-28	Q93009	Ubiquitin carboxyl-terminal hydrolase 7 OS=Homo sapiens GN=USP7 PE=1 SV=2 - [UBP7_HUMAN]
	SK-MEL-28	P35237	Serpin B6 OS=Homo sapiens GN=SERPINB6 PE=1 SV=3 - [SPB6_HUMAN]			SK-MEL-28	P17812	CTP synthase 1 OS=Homo sapiens GN=CTPS1 PE=1 SV=2 - [PYRG1_HUMAN]			SK-MEL-28	Q13011	Delta(3,5)-Delta(2,4)-dienoyl-CoA isomerase, mitochondrial OS=Homo sapiens GN=ECH1 PE=1 SV=2 - [ECH1_HUMAN]
	SK-MEL-28	Q9Y3B3	Transmembrane emp24 domain-containing protein 7 OS=Homo sapiens GN=TMED7 PE=1 SV=2 - [TMED7_HUMAN]			SK-MEL-28	P11717	Cation-independent mannose-6-phosphate receptor OS=Homo sapiens GN=IGF2R PE=1 SV=3 - [MPRI_HUMAN]			SK-MEL-28	Q99873	Protein arginine N-methyltransferase 1 OS=Homo sapiens GN=PRMT1 PE=1 SV=2 - [ANM1_HUMAN]
	SK-MEL-28	P52597	Heterogeneous nuclear ribonucleoprotein F OS=Homo sapiens GN=HNRNPF PE=1 SV=3 - [HNRPF_HUMAN]			SK-MEL-28	Q9NQW7	Xaa-Pro aminopeptidase 1 OS=Homo sapiens GN=XPNPEP1 PE=1 SV=3 - [XPP1_HUMAN]			SK-MEL-28	P33991	DNA replication licensing factor MCM4 OS=Homo sapiens GN=MCM4 PE=1 SV=5 - [MCM4_HUMAN]
	SK-MEL-28	P23396	40S ribosomal protein S3 OS=Homo sapiens GN=RPS3 PE=1 SV=2 - [RS3_HUMAN]			SK-MEL-28	Q7L576	Cytoplasmic FMR1-interacting protein 1 OS=Homo sapiens GN=CYFIP1 PE=1 SV=1 - [CYFP1_HUMAN]			SK-MEL-28	P38606	V-type proton ATPase catalytic subunit A OS=Homo sapiens GN=ATP6V1A PE=1 SV=2 - [VATA_HUMAN]
	SK-MEL-28	Q99613	Eukaryotic translation initiation factor 3 subunit C OS=Homo sapiens GN=EIF3C PE=1 SV=1 - [EIF3C_HUMAN]			SK-MEL-28	Q8TDZ2	Protein-methionine sulfoxide oxidase MICAL1 OS=Homo sapiens GN=MICAL1 PE=1 SV=2 - [MICA1_HUMAN]			SK-MEL-28	Q02952	A-kinase anchor protein 12 OS=Homo sapiens GN=AKAP12 PE=1 SV=4 - [AKA12_HUMAN]
	SK-MEL-28	Q9Y2H2	Phosphatidylinositide phosphatase SAC2 OS=Homo sapiens GN=INPP5F PE=1 SV=3 - [SAC2_HUMAN]			SK-MEL-28	Q9Y265	RuvB-like 1 OS=Homo sapiens GN=RUVBL1 PE=1 SV=1 - [RUVB1_HUMAN]			SK-MEL-28	P56537	Eukaryotic translation initiation factor 6 OS=Homo sapiens GN=EIF6 PE=1 SV=1 - [IF6_HUMAN]
	SK-MEL-28	Q8WUM4	Programmed cell death 6-interacting protein OS=Homo sapiens GN=PDCD6IP PE=1 SV=1 - [PDC6I_HUMAN]			SK-MEL-28	P62873	Guanine nucleotide-binding protein G(I)/G(S)/G(T) subunit beta-1 OS=Homo sapiens GN=GNB1 PE=1 SV=3 - [GBB1_HUMAN]			SK-MEL-28	O94925	Glutaminase kidney isoform, mitochondrial OS=Homo sapiens GN=GLS PE=1 SV=1 - [GLSK_HUMAN]
	SK-MEL-28	Q15046	Lysine--tRNA ligase OS=Homo sapiens GN=KARS PE=1 SV=3 - [SYK_HUMAN]			SK-MEL-28	Q13011	Delta(3,5)-Delta(2,4)-dienoyl-CoA isomerase, mitochondrial OS=Homo sapiens GN=ECH1 PE=1 SV=2 - [ECH1_HUMAN]			SK-MEL-28	Q13765	Nascent polypeptide-associated complex subunit alpha OS=Homo sapiens GN=NACA PE=1 SV=1 - [NACA_HUMAN]
	SK-MEL-28	Q7Z7H5	Transmembrane emp24 domain-containing protein 4 OS=Homo sapiens GN=TMED4 PE=1 SV=1 - [TMED4_HUMAN]			SK-MEL-28	P25789	Proteasome subunit alpha type-4 OS=Homo sapiens GN=PSMA4 PE=1 SV=1 - [PSA4_HUMAN]			SK-MEL-28	P30084	Enoyl-CoA hydratase, mitochondrial OS=Homo sapiens GN=ECHS1 PE=1 SV=4 - [ECHM_HUMAN]
	SK-MEL-28	P05455	Lupus La protein OS=Homo sapiens GN=SSB PE=1 SV=2 - [LA_HUMAN]			SK-MEL-28	P49720	Proteasome subunit beta type-3 OS=Homo sapiens GN=PSMB3 PE=1 SV=2 - [PSB3_HUMAN]			SK-MEL-28	P04181	Ornithine aminotransferase, mitochondrial OS=Homo sapiens GN=OAT PE=1 SV=1 - [OAT_HUMAN]
	SK-MEL-28	Q15363	Transmembrane emp24 domain-containing protein 2 OS=Homo sapiens GN=TMED2 PE=1 SV=1 - [TMED2_HUMAN]			SK-MEL-28	Q86W92	Liprin-beta-1 OS=Homo sapiens GN=PPFIBP1 PE=1 SV=2 - [LIPB1_HUMAN]			SK-MEL-28	Q16531	DNA damage-binding protein 1 OS=Homo sapiens GN=DDB1 PE=1 SV=1 - [DDB1_HUMAN]
	SK-MEL-28	P51148	Ras-related protein Rab-5C OS=Homo sapiens GN=RAB5C PE=1 SV=2 - [RAB5C_HUMAN]			SK-MEL-28	Q9UJS0	Calcium-binding mitochondrial carrier protein Aralar2 OS=Homo sapiens GN=SLC25A13 PE=1 SV=2 - [CMC2_HUMAN]			SK-MEL-28	P18206	Vinculin OS=Homo sapiens GN=VCL PE=1 SV=4 - [VINC_HUMAN]
	SK-MEL-28	P00492	Hypoxanthine-guanine phosphoribosyltransferase OS=Homo sapiens GN=HPRT1 PE=1 SV=2 - [HPRT_HUMAN]			SK-MEL-28	Q15366	Poly(rC)-binding protein 2 OS=Homo sapiens GN=PCBP2 PE=1 SV=1 - [PCBP2_HUMAN]			SK-MEL-28	O75828	Carbonyl reductase [NADPH] 3 OS=Homo sapiens GN=CBR3 PE=1 SV=3 - [CBR3_HUMAN]
	SK-MEL-28	Q9Y5B9	FACT complex subunit SPT16 OS=Homo sapiens GN=SUPT16H PE=1 SV=1 - [SP16H_HUMAN]			SK-MEL-28	Q16555	Dihydropyrimidinase-related protein 2 OS=Homo sapiens GN=DPYSL2 PE=1 SV=1 - [DPYL2_HUMAN]			SK-MEL-28	P11498	Pyruvate carboxylase, mitochondrial OS=Homo sapiens GN=PC PE=1 SV=2 - [PYC_HUMAN]
	SK-MEL-28	P31943	Heterogeneous nuclear ribonucleoprotein H OS=Homo sapiens GN=HNRNPH1 PE=1 SV=4 - [HNRH1_HUMAN]			SK-MEL-28	P07954	Fumarate hydratase, mitochondrial OS=Homo sapiens GN=FH PE=1 SV=3 - [FUMH_HUMAN]			SK-MEL-28	P62241	40S ribosomal protein S8 OS=Homo sapiens GN=RPS8 PE=1 SV=2 - [RS8_HUMAN]
	SK-MEL-28	Q32MZ4	Leucine-rich repeat flightless-interacting protein 1 OS=Homo sapiens GN=LRRFIP1 PE=1 SV=2 - [LRRF1_HUMAN]			SK-MEL-28	P23381	Tryptophan--tRNA ligase, cytoplasmic OS=Homo sapiens GN=WARS PE=1 SV=2 - [SYWC_HUMAN]			SK-MEL-28	P52907	F-actin-capping protein subunit alpha-1 OS=Homo sapiens GN=CAPZA1 PE=1 SV=3 - [CAZA1_HUMAN]
	SK-MEL-28	P21796	Voltage-dependent anion-selective channel protein 1 OS=Homo sapiens GN=VDAC1 PE=1 SV=2 - [VDAC1_HUMAN]			SK-MEL-28	Q9UJZ1	Stomatin-like protein 2, mitochondrial OS=Homo sapiens GN=STOML2 PE=1 SV=1 - [STML2_HUMAN]			SK-MEL-28	Q99829	Copine-1 OS=Homo sapiens GN=CPNE1 PE=1 SV=1 - [CPNE1_HUMAN]
	SK-MEL-28	O60506	Heterogeneous nuclear ribonucleoprotein Q OS=Homo sapiens GN=SYNCRIP PE=1 SV=2 - [HNRPQ_HUMAN]			SK-MEL-28	Q96C86	m7GpppX diphosphatase OS=Homo sapiens GN=DCPS PE=1 SV=2 - [DCPS_HUMAN]			SK-MEL-28	O15061	Synemin OS=Homo sapiens GN=SYNM PE=1 SV=2 - [SYNEM_HUMAN]
	SK-MEL-28	Q92973	Transportin-1 OS=Homo sapiens GN=TNPO1 PE=1 SV=2 - [TNPO1_HUMAN]			SK-MEL-28	P23526	Adenosylhomocysteinase OS=Homo sapiens GN=AHCY PE=1 SV=4 - [SAHH_HUMAN]			SK-MEL-28	P17655	Calpain-2 catalytic subunit OS=Homo sapiens GN=CAPN2 PE=1 SV=6 - [CAN2_HUMAN]
	SK-MEL-28	Q9UNF1	Melanoma-associated antigen D2 OS=Homo sapiens GN=MAGED2 PE=1 SV=2 - [MAGD2_HUMAN]			SK-MEL-28	P30566	Adenylosuccinate lyase OS=Homo sapiens GN=ADSL PE=1 SV=2 - [PUR8_HUMAN]			SK-MEL-28	P09622	Dihydrolipoyl dehydrogenase, mitochondrial OS=Homo sapiens GN=DLD PE=1 SV=2 - [DLDH_HUMAN]
	SK-MEL-28	Q06830	Peroxiredoxin-1 OS=Homo sapiens GN=PRDX1 PE=1 SV=1 - [PRDX1_HUMAN]			SK-MEL-28	P47895	Aldehyde dehydrogenase family 1 member A3 OS=Homo sapiens GN=ALDH1A3 PE=1 SV=2 - [AL1A3_HUMAN]			SK-MEL-28	Q16881	Thioredoxin reductase 1, cytoplasmic OS=Homo sapiens GN=TXNRD1 PE=1 SV=3 - [TRXR1_HUMAN]
	SK-MEL-28	O60488	Long-chain-fatty-acid--CoA ligase 4 OS=Homo sapiens GN=ACSL4 PE=1 SV=2 - [ACSL4_HUMAN]			SK-MEL-28	P02786	Transferrin receptor protein 1 OS=Homo sapiens GN=TFRC PE=1 SV=2 - [TFR1_HUMAN]			SK-MEL-28	P49591	Serine--tRNA ligase, cytoplasmic OS=Homo sapiens GN=SARS PE=1 SV=3 - [SYSC_HUMAN]
	SK-MEL-28	O75165	DnaJ homolog subfamily C member 13 OS=Homo sapiens GN=DNAJC13 PE=1 SV=5 - [DJC13_HUMAN]			SK-MEL-28	P08195	4F2 cell-surface antigen heavy chain OS=Homo sapiens GN=SLC3A2 PE=1 SV=3 - [4F2_HUMAN]			SK-MEL-28	Q04637	Eukaryotic translation initiation factor 4 gamma 1 OS=Homo sapiens GN=EIF4G1 PE=1 SV=4 - [IF4G1_HUMAN]
	SK-MEL-28	Q15185	Prostaglandin E synthase 3 OS=Homo sapiens GN=PTGES3 PE=1 SV=1 - [TEBP_HUMAN]			SK-MEL-28	P18084	Integrin beta-5 OS=Homo sapiens GN=ITGB5 PE=1 SV=1 - [ITB5_HUMAN]			SK-MEL-28	P13674	Prolyl 4-hydroxylase subunit alpha-1 OS=Homo sapiens GN=P4HA1 PE=1 SV=2 - [P4HA1_HUMAN]
	SK-MEL-28	P38606	V-type proton ATPase catalytic subunit A OS=Homo sapiens GN=ATP6V1A PE=1 SV=2 - [VATA_HUMAN]			SK-MEL-28	P48163	NADP-dependent malic enzyme OS=Homo sapiens GN=ME1 PE=1 SV=1 - [MAOX_HUMAN]			SK-MEL-28	P08473	Neprilysin OS=Homo sapiens GN=MME PE=1 SV=2 - [NEP_HUMAN]
	SK-MEL-28	P40967	Melanocyte protein PMEL OS=Homo sapiens GN=PMEL PE=1 SV=2 - [PMEL_HUMAN]			SK-MEL-28	P45880	Voltage-dependent anion-selective channel protein 2 OS=Homo sapiens GN=VDAC2 PE=1 SV=2 - [VDAC2_HUMAN]			SK-MEL-28	Q13162	Peroxiredoxin-4 OS=Homo sapiens GN=PRDX4 PE=1 SV=1 - [PRDX4_HUMAN]
	SK-MEL-28	P56192	Methionine--tRNA ligase, cytoplasmic OS=Homo sapiens GN=MARS PE=1 SV=2 - [SYMC_HUMAN]			SK-MEL-28	P25205	DNA replication licensing factor MCM3 OS=Homo sapiens GN=MCM3 PE=1 SV=3 - [MCM3_HUMAN]			SK-MEL-28	P30566	Adenylosuccinate lyase OS=Homo sapiens GN=ADSL PE=1 SV=2 - [PUR8_HUMAN]
	SK-MEL-28	P52209	6-phosphogluconate dehydrogenase, decarboxylating OS=Homo sapiens GN=PGD PE=1 SV=3 - [6PGD_HUMAN]			SK-MEL-28	P23284	Peptidyl-prolyl cis-trans isomerase B OS=Homo sapiens GN=PPIB PE=1 SV=2 - [PPIB_HUMAN]			SK-MEL-28	Q13148	TAR DNA-binding protein 43 OS=Homo sapiens GN=TARDBP PE=1 SV=1 - [TADBP_HUMAN]
	SK-MEL-28	Q9GZV4	Eukaryotic translation initiation factor 5A-2 OS=Homo sapiens GN=EIF5A2 PE=1 SV=3 - [IF5A2_HUMAN]			SK-MEL-28	O60506	Heterogeneous nuclear ribonucleoprotein Q OS=Homo sapiens GN=SYNCRIP PE=1 SV=2 - [HNRPQ_HUMAN]			SK-MEL-28	P30419	Glycylpeptide N-tetradecanoyltransferase 1 OS=Homo sapiens GN=NMT1 PE=1 SV=2 - [NMT1_HUMAN]
	SK-MEL-28	P02786	Transferrin receptor protein 1 OS=Homo sapiens GN=TFRC PE=1 SV=2 - [TFR1_HUMAN]			SK-MEL-28	O94979	Protein transport protein Sec31A OS=Homo sapiens GN=SEC31A PE=1 SV=3 - [SC31A_HUMAN]			SK-MEL-28	P11766	Alcohol dehydrogenase class-3 OS=Homo sapiens GN=ADH5 PE=1 SV=4 - [ADHX_HUMAN]
	SK-MEL-28	P55786	Puromycin-sensitive aminopeptidase OS=Homo sapiens GN=NPEPPS PE=1 SV=2 - [PSA_HUMAN]			SK-MEL-28	Q9UL46	Proteasome activator complex subunit 2 OS=Homo sapiens GN=PSME2 PE=1 SV=4 - [PSME2_HUMAN]			SK-MEL-28	Q92499	ATP-dependent RNA helicase DDX1 OS=Homo sapiens GN=DDX1 PE=1 SV=2 - [DDX1_HUMAN]
	SK-MEL-28	P62191	26S protease regulatory subunit 4 OS=Homo sapiens GN=PSMC1 PE=1 SV=1 - [PRS4_HUMAN]			SK-MEL-28	O94925	Glutaminase kidney isoform, mitochondrial OS=Homo sapiens GN=GLS PE=1 SV=1 - [GLSK_HUMAN]			SK-MEL-28	Q9BPX3	Condensin complex subunit 3 OS=Homo sapiens GN=NCAPG PE=1 SV=1 - [CND3_HUMAN]
	SK-MEL-28	Q13283	Ras GTPase-activating protein-binding protein 1 OS=Homo sapiens GN=G3BP1 PE=1 SV=1 - [G3BP1_HUMAN]			SK-MEL-28	P36543	V-type proton ATPase subunit E 1 OS=Homo sapiens GN=ATP6V1E1 PE=1 SV=1 - [VATE1_HUMAN]			SK-MEL-28	P25205	DNA replication licensing factor MCM3 OS=Homo sapiens GN=MCM3 PE=1 SV=3 - [MCM3_HUMAN]
	SK-MEL-28	Q16851	UTP--glucose-1-phosphate uridylyltransferase OS=Homo sapiens GN=UGP2 PE=1 SV=5 - [UGPA_HUMAN]			SK-MEL-28	P08582	Melanotransferrin OS=Homo sapiens GN=MFI2 PE=1 SV=2 - [TRFM_HUMAN]			SK-MEL-28	P61163	Alpha-centractin OS=Homo sapiens GN=ACTR1A PE=1 SV=1 - [ACTZ_HUMAN]
	SK-MEL-28	P18124	60S ribosomal protein L7 OS=Homo sapiens GN=RPL7 PE=1 SV=1 - [RL7_HUMAN]			SK-MEL-28	Q13162	Peroxiredoxin-4 OS=Homo sapiens GN=PRDX4 PE=1 SV=1 - [PRDX4_HUMAN]			SK-MEL-28	P36873	Serine/threonine-protein phosphatase PP1-gamma catalytic subunit OS=Homo sapiens GN=PPP1CC PE=1 SV=1 - [PP1G_HUMAN]
	SK-MEL-28	P60953	Cell division control protein 42 homolog OS=Homo sapiens GN=CDC42 PE=1 SV=2 - [CDC42_HUMAN]			SK-MEL-28	P07686	Beta-hexosaminidase subunit beta OS=Homo sapiens GN=HEXB PE=1 SV=3 - [HEXB_HUMAN]			SK-MEL-28	O60506	Heterogeneous nuclear ribonucleoprotein Q OS=Homo sapiens GN=SYNCRIP PE=1 SV=2 - [HNRPQ_HUMAN]
	SK-MEL-28	Q92688	Acidic leucine-rich nuclear phosphoprotein 32 family member B OS=Homo sapiens GN=ANP32B PE=1 SV=1 - [AN32B_HUMAN]			SK-MEL-28	Q9NVA2	Septin-11 OS=Homo sapiens GN=SEPT11 PE=1 SV=3 - [SEP11_HUMAN]			SK-MEL-28	P02533	Keratin, type I cytoskeletal 14 OS=Homo sapiens GN=KRT14 PE=1 SV=4 - [K1C14_HUMAN]
	SK-MEL-28	Q16718	NADH dehydrogenase [ubiquinone] 1 alpha subcomplex subunit 5 OS=Homo sapiens GN=NDUFA5 PE=1 SV=3 - [NDUA5_HUMAN]			SK-MEL-28	Q15233	Non-POU domain-containing octamer-binding protein OS=Homo sapiens GN=NONO PE=1 SV=4 - [NONO_HUMAN]			SK-MEL-28	Q9Y5L0	Transportin-3 OS=Homo sapiens GN=TNPO3 PE=1 SV=3 - [TNPO3_HUMAN]
	SK-MEL-28	P60900	Proteasome subunit alpha type-6 OS=Homo sapiens GN=PSMA6 PE=1 SV=1 - [PSA6_HUMAN]			SK-MEL-28	P51571	Translocon-associated protein subunit delta OS=Homo sapiens GN=SSR4 PE=1 SV=1 - [SSRD_HUMAN]			SK-MEL-28	Q15042	Rab3 GTPase-activating protein catalytic subunit OS=Homo sapiens GN=RAB3GAP1 PE=1 SV=3 - [RB3GP_HUMAN]
	SK-MEL-28	Q16881	Thioredoxin reductase 1, cytoplasmic OS=Homo sapiens GN=TXNRD1 PE=1 SV=3 - [TRXR1_HUMAN]			SK-MEL-28	Q8NBJ5	Procollagen galactosyltransferase 1 OS=Homo sapiens GN=COLGALT1 PE=1 SV=1 - [GT251_HUMAN]			SK-MEL-28	Q3ZCQ8	Mitochondrial import inner membrane translocase subunit TIM50 OS=Homo sapiens GN=TIMM50 PE=1 SV=2 - [TIM50_HUMAN]
	SK-MEL-28	Q9H3U1	Protein unc-45 homolog A OS=Homo sapiens GN=UNC45A PE=1 SV=1 - [UN45A_HUMAN]			SK-MEL-28	P43246	DNA mismatch repair protein Msh2 OS=Homo sapiens GN=MSH2 PE=1 SV=1 - [MSH2_HUMAN]			SK-MEL-28	P60660	Myosin light polypeptide 6 OS=Homo sapiens GN=MYL6 PE=1 SV=2 - [MYL6_HUMAN]
	SK-MEL-28	P47897	Glutamine--tRNA ligase OS=Homo sapiens GN=QARS PE=1 SV=1 - [SYQ_HUMAN]			SK-MEL-28	Q12874	Splicing factor 3A subunit 3 OS=Homo sapiens GN=SF3A3 PE=1 SV=1 - [SF3A3_HUMAN]			SK-MEL-28	P40925	Malate dehydrogenase, cytoplasmic OS=Homo sapiens GN=MDH1 PE=1 SV=4 - [MDHC_HUMAN]
	SK-MEL-28	A0AVT1	Ubiquitin-like modifier-activating enzyme 6 OS=Homo sapiens GN=UBA6 PE=1 SV=1 - [UBA6_HUMAN]			SK-MEL-28	P09960	Leukotriene A-4 hydrolase OS=Homo sapiens GN=LTA4H PE=1 SV=2 - [LKHA4_HUMAN]			SK-MEL-28	Q9Y262	Eukaryotic translation initiation factor 3 subunit L OS=Homo sapiens GN=EIF3L PE=1 SV=1 - [EIF3L_HUMAN]
	SK-MEL-28	Q15631	Translin OS=Homo sapiens GN=TSN PE=1 SV=1 - [TSN_HUMAN]			SK-MEL-28	Q99623	Prohibitin-2 OS=Homo sapiens GN=PHB2 PE=1 SV=2 - [PHB2_HUMAN]			SK-MEL-28	Q9UJZ1	Stomatin-like protein 2, mitochondrial OS=Homo sapiens GN=STOML2 PE=1 SV=1 - [STML2_HUMAN]
	SK-MEL-28	Q9NVJ2	ADP-ribosylation factor-like protein 8B OS=Homo sapiens GN=ARL8B PE=1 SV=1 - [ARL8B_HUMAN]			SK-MEL-28	P50914	60S ribosomal protein L14 OS=Homo sapiens GN=RPL14 PE=1 SV=4 - [RL14_HUMAN]			SK-MEL-28	Q9NTJ3	Structural maintenance of chromosomes protein 4 OS=Homo sapiens GN=SMC4 PE=1 SV=2 - [SMC4_HUMAN]
	SK-MEL-28	Q9Y333	U6 snRNA-associated Sm-like protein LSm2 OS=Homo sapiens GN=LSM2 PE=1 SV=1 - [LSM2_HUMAN]			SK-MEL-28	P61758	Prefoldin subunit 3 OS=Homo sapiens GN=VBP1 PE=1 SV=3 - [PFD3_HUMAN]			SK-MEL-28	Q9UBQ5	Eukaryotic translation initiation factor 3 subunit K OS=Homo sapiens GN=EIF3K PE=1 SV=1 - [EIF3K_HUMAN]
	SK-MEL-28	Q93050	V-type proton ATPase 116 kDa subunit a isoform 1 OS=Homo sapiens GN=ATP6V0A1 PE=1 SV=3 - [VPP1_HUMAN]			SK-MEL-28	Q14258	E3 ubiquitin/ISG15 ligase TRIM25 OS=Homo sapiens GN=TRIM25 PE=1 SV=2 - [TRI25_HUMAN]			SK-MEL-28	P24534	Elongation factor 1-beta OS=Homo sapiens GN=EEF1B2 PE=1 SV=3 - [EF1B_HUMAN]
	SK-MEL-28	Q9UQE7	Structural maintenance of chromosomes protein 3 OS=Homo sapiens GN=SMC3 PE=1 SV=2 - [SMC3_HUMAN]			SK-MEL-28	P61163	Alpha-centractin OS=Homo sapiens GN=ACTR1A PE=1 SV=1 - [ACTZ_HUMAN]			SK-MEL-28	Q13838	Spliceosome RNA helicase DDX39B OS=Homo sapiens GN=DDX39B PE=1 SV=1 - [DX39B_HUMAN]
	SK-MEL-28	P48444	Coatomer subunit delta OS=Homo sapiens GN=ARCN1 PE=1 SV=1 - [COPD_HUMAN]			SK-MEL-28	Q07021	Complement component 1 Q subcomponent-binding protein, mitochondrial OS=Homo sapiens GN=C1QBP PE=1 SV=1 - [C1QBP_HUMAN]			SK-MEL-28	P46926	Glucosamine-6-phosphate isomerase 1 OS=Homo sapiens GN=GNPDA1 PE=1 SV=1 - [GNPI1_HUMAN]
	SK-MEL-28	Q9UBQ5	Eukaryotic translation initiation factor 3 subunit K OS=Homo sapiens GN=EIF3K PE=1 SV=1 - [EIF3K_HUMAN]			SK-MEL-28	Q92820	Gamma-glutamyl hydrolase OS=Homo sapiens GN=GGH PE=1 SV=2 - [GGH_HUMAN]			SK-MEL-28	Q12874	Splicing factor 3A subunit 3 OS=Homo sapiens GN=SF3A3 PE=1 SV=1 - [SF3A3_HUMAN]
	SK-MEL-28	P61313	60S ribosomal protein L15 OS=Homo sapiens GN=RPL15 PE=1 SV=2 - [RL15_HUMAN]			SK-MEL-28	Q15631	Translin OS=Homo sapiens GN=TSN PE=1 SV=1 - [TSN_HUMAN]			SK-MEL-28	P18084	Integrin beta-5 OS=Homo sapiens GN=ITGB5 PE=1 SV=1 - [ITB5_HUMAN]
	SK-MEL-28	P54577	Tyrosine--tRNA ligase, cytoplasmic OS=Homo sapiens GN=YARS PE=1 SV=4 - [SYYC_HUMAN]			SK-MEL-28	P30084	Enoyl-CoA hydratase, mitochondrial OS=Homo sapiens GN=ECHS1 PE=1 SV=4 - [ECHM_HUMAN]			SK-MEL-28	P52597	Heterogeneous nuclear ribonucleoprotein F OS=Homo sapiens GN=HNRNPF PE=1 SV=3 - [HNRPF_HUMAN]
	SK-MEL-28	P78417	Glutathione S-transferase omega-1 OS=Homo sapiens GN=GSTO1 PE=1 SV=2 - [GSTO1_HUMAN]			SK-MEL-28	P30044	Peroxiredoxin-5, mitochondrial OS=Homo sapiens GN=PRDX5 PE=1 SV=4 - [PRDX5_HUMAN]			SK-MEL-28	O75116	Rho-associated protein kinase 2 OS=Homo sapiens GN=ROCK2 PE=1 SV=4 - [ROCK2_HUMAN]
	SK-MEL-28	P31949	Protein S100-A11 OS=Homo sapiens GN=S100A11 PE=1 SV=2 - [S10AB_HUMAN]			SK-MEL-28	Q07666	KH domain-containing, RNA-binding, signal transduction-associated protein 1 OS=Homo sapiens GN=KHDRBS1 PE=1 SV=1 - [KHDR1_HUMAN]			SK-MEL-28	O75489	NADH dehydrogenase [ubiquinone] iron-sulfur protein 3, mitochondrial OS=Homo sapiens GN=NDUFS3 PE=1 SV=1 - [NDUS3_HUMAN]
	SK-MEL-28	P62854	40S ribosomal protein S26 OS=Homo sapiens GN=RPS26 PE=1 SV=3 - [RS26_HUMAN]			SK-MEL-28	Q9Y5L0	Transportin-3 OS=Homo sapiens GN=TNPO3 PE=1 SV=3 - [TNPO3_HUMAN]			SK-MEL-28	P50914	60S ribosomal protein L14 OS=Homo sapiens GN=RPL14 PE=1 SV=4 - [RL14_HUMAN]
	SK-MEL-28	P24941	Cyclin-dependent kinase 2 OS=Homo sapiens GN=CDK2 PE=1 SV=2 - [CDK2_HUMAN]			SK-MEL-28	P52565	Rho GDP-dissociation inhibitor 1 OS=Homo sapiens GN=ARHGDIA PE=1 SV=3 - [GDIR1_HUMAN]			SK-MEL-28	P62495	Eukaryotic peptide chain release factor subunit 1 OS=Homo sapiens GN=ETF1 PE=1 SV=3 - [ERF1_HUMAN]
	SK-MEL-28	Q9NQC3	Reticulon-4 OS=Homo sapiens GN=RTN4 PE=1 SV=2 - [RTN4_HUMAN]			SK-MEL-28	P28161	Glutathione S-transferase Mu 2 OS=Homo sapiens GN=GSTM2 PE=1 SV=2 - [GSTM2_HUMAN]			SK-MEL-28	Q02878	60S ribosomal protein L6 OS=Homo sapiens GN=RPL6 PE=1 SV=3 - [RL6_HUMAN]
	SK-MEL-28	P37840	Alpha-synuclein OS=Homo sapiens GN=SNCA PE=1 SV=1 - [SYUA_HUMAN]			SK-MEL-28	P62495	Eukaryotic peptide chain release factor subunit 1 OS=Homo sapiens GN=ETF1 PE=1 SV=3 - [ERF1_HUMAN]			SK-MEL-28	P12081	Histidine--tRNA ligase, cytoplasmic OS=Homo sapiens GN=HARS PE=1 SV=2 - [SYHC_HUMAN]
	SK-MEL-28	Q96BY6	Dedicator of cytokinesis protein 10 OS=Homo sapiens GN=DOCK10 PE=1 SV=3 - [DOC10_HUMAN]			SK-MEL-28	O00429	Dynamin-1-like protein OS=Homo sapiens GN=DNM1L PE=1 SV=2 - [DNM1L_HUMAN]			SK-MEL-28	P60900	Proteasome subunit alpha type-6 OS=Homo sapiens GN=PSMA6 PE=1 SV=1 - [PSA6_HUMAN]
	SK-MEL-28	P11498	Pyruvate carboxylase, mitochondrial OS=Homo sapiens GN=PC PE=1 SV=2 - [PYC_HUMAN]			SK-MEL-28	P27695	DNA-(apurinic or apyrimidinic site) lyase OS=Homo sapiens GN=APEX1 PE=1 SV=2 - [APEX1_HUMAN]			SK-MEL-28	Q9Y6M7	Sodium bicarbonate cotransporter 3 OS=Homo sapiens GN=SLC4A7 PE=1 SV=2 - [S4A7_HUMAN]
	SK-MEL-28	P43246	DNA mismatch repair protein Msh2 OS=Homo sapiens GN=MSH2 PE=1 SV=1 - [MSH2_HUMAN]			SK-MEL-28	P62244	40S ribosomal protein S15a OS=Homo sapiens GN=RPS15A PE=1 SV=2 - [RS15A_HUMAN]			SK-MEL-28	P62191	26S protease regulatory subunit 4 OS=Homo sapiens GN=PSMC1 PE=1 SV=1 - [PRS4_HUMAN]
	SK-MEL-28	P55884	Eukaryotic translation initiation factor 3 subunit B OS=Homo sapiens GN=EIF3B PE=1 SV=3 - [EIF3B_HUMAN]			SK-MEL-28	P31689	DnaJ homolog subfamily A member 1 OS=Homo sapiens GN=DNAJA1 PE=1 SV=2 - [DNJA1_HUMAN]			SK-MEL-28	Q63HN8	E3 ubiquitin-protein ligase RNF213 OS=Homo sapiens GN=RNF213 PE=1 SV=3 - [RN213_HUMAN]
	SK-MEL-28	P62263	40S ribosomal protein S14 OS=Homo sapiens GN=RPS14 PE=1 SV=3 - [RS14_HUMAN]			SK-MEL-28	P19367	Hexokinase-1 OS=Homo sapiens GN=HK1 PE=1 SV=3 - [HXK1_HUMAN]			SK-MEL-28	P54578	Ubiquitin carboxyl-terminal hydrolase 14 OS=Homo sapiens GN=USP14 PE=1 SV=3 - [UBP14_HUMAN]
	SK-MEL-28	P04181	Ornithine aminotransferase, mitochondrial OS=Homo sapiens GN=OAT PE=1 SV=1 - [OAT_HUMAN]			SK-MEL-28	Q99523	Sortilin OS=Homo sapiens GN=SORT1 PE=1 SV=3 - [SORT_HUMAN]			SK-MEL-28	P07686	Beta-hexosaminidase subunit beta OS=Homo sapiens GN=HEXB PE=1 SV=3 - [HEXB_HUMAN]
	SK-MEL-28	Q02318	Sterol 26-hydroxylase, mitochondrial OS=Homo sapiens GN=CYP27A1 PE=1 SV=1 - [CP27A_HUMAN]			SK-MEL-28	Q92878	DNA repair protein RAD50 OS=Homo sapiens GN=RAD50 PE=1 SV=1 - [RAD50_HUMAN]			SK-MEL-28	O60313	Dynamin-like 120 kDa protein, mitochondrial OS=Homo sapiens GN=OPA1 PE=1 SV=3 - [OPA1_HUMAN]
	SK-MEL-28	P49411	Elongation factor Tu, mitochondrial OS=Homo sapiens GN=TUFM PE=1 SV=2 - [EFTU_HUMAN]			SK-MEL-28	P09417	Dihydropteridine reductase OS=Homo sapiens GN=QDPR PE=1 SV=2 - [DHPR_HUMAN]			SK-MEL-28	O60701	UDP-glucose 6-dehydrogenase OS=Homo sapiens GN=UGDH PE=1 SV=1 - [UGDH_HUMAN]
	SK-MEL-28	Q15758	Neutral amino acid transporter B(0) OS=Homo sapiens GN=SLC1A5 PE=1 SV=2 - [AAAT_HUMAN]			SK-MEL-28	P60228	Eukaryotic translation initiation factor 3 subunit E OS=Homo sapiens GN=EIF3E PE=1 SV=1 - [EIF3E_HUMAN]			SK-MEL-28	Q96TA1	Niban-like protein 1 OS=Homo sapiens GN=FAM129B PE=1 SV=3 - [NIBL1_HUMAN]
	SK-MEL-28	Q96AB3	Isochorismatase domain-containing protein 2, mitochondrial OS=Homo sapiens GN=ISOC2 PE=1 SV=1 - [ISOC2_HUMAN]			SK-MEL-28	O00329	Phosphatidylinositol 4,5-bisphosphate 3-kinase catalytic subunit delta isoform OS=Homo sapiens GN=PIK3CD PE=1 SV=2 - [PK3CD_HUMAN]			SK-MEL-28	P68036	Ubiquitin-conjugating enzyme E2 L3 OS=Homo sapiens GN=UBE2L3 PE=1 SV=1 - [UB2L3_HUMAN]
	SK-MEL-28	Q15436	Protein transport protein Sec23A OS=Homo sapiens GN=SEC23A PE=1 SV=2 - [SC23A_HUMAN]			SK-MEL-28	Q93008	Probable ubiquitin carboxyl-terminal hydrolase FAF-X OS=Homo sapiens GN=USP9X PE=1 SV=3 - [USP9X_HUMAN]			SK-MEL-28	P60953	Cell division control protein 42 homolog OS=Homo sapiens GN=CDC42 PE=1 SV=2 - [CDC42_HUMAN]
	SK-MEL-28	Q9H4A4	Aminopeptidase B OS=Homo sapiens GN=RNPEP PE=1 SV=2 - [AMPB_HUMAN]			SK-MEL-28	P46778	60S ribosomal protein L21 OS=Homo sapiens GN=RPL21 PE=1 SV=2 - [RL21_HUMAN]			SK-MEL-28	P09525	Annexin A4 OS=Homo sapiens GN=ANXA4 PE=1 SV=4 - [ANXA4_HUMAN]
	SK-MEL-28	Q8TAT6	Nuclear protein localization protein 4 homolog OS=Homo sapiens GN=NPLOC4 PE=1 SV=3 - [NPL4_HUMAN]			SK-MEL-28	P31948	Stress-induced-phosphoprotein 1 OS=Homo sapiens GN=STIP1 PE=1 SV=1 - [STIP1_HUMAN]			SK-MEL-28	P09960	Leukotriene A-4 hydrolase OS=Homo sapiens GN=LTA4H PE=1 SV=2 - [LKHA4_HUMAN]
	SK-MEL-28	Q9HD67	Unconventional myosin-X OS=Homo sapiens GN=MYO10 PE=1 SV=3 - [MYO10_HUMAN]			SK-MEL-28	P54920	Alpha-soluble NSF attachment protein OS=Homo sapiens GN=NAPA PE=1 SV=3 - [SNAA_HUMAN]			SK-MEL-28	P27695	DNA-(apurinic or apyrimidinic site) lyase OS=Homo sapiens GN=APEX1 PE=1 SV=2 - [APEX1_HUMAN]
	SK-MEL-28	P12955	Xaa-Pro dipeptidase OS=Homo sapiens GN=PEPD PE=1 SV=3 - [PEPD_HUMAN]			SK-MEL-28	Q16181	Septin-7 OS=Homo sapiens GN=SEPT7 PE=1 SV=2 - [SEPT7_HUMAN]			SK-MEL-28	Q99523	Sortilin OS=Homo sapiens GN=SORT1 PE=1 SV=3 - [SORT_HUMAN]
	SK-MEL-28	Q12905	Interleukin enhancer-binding factor 2 OS=Homo sapiens GN=ILF2 PE=1 SV=2 - [ILF2_HUMAN]			SK-MEL-28	Q9UJ70	N-acetyl-D-glucosamine kinase OS=Homo sapiens GN=NAGK PE=1 SV=4 - [NAGK_HUMAN]			SK-MEL-28	Q9NSD9	Phenylalanine--tRNA ligase beta subunit OS=Homo sapiens GN=FARSB PE=1 SV=3 - [SYFB_HUMAN]
	SK-MEL-28	P11047	Laminin subunit gamma-1 OS=Homo sapiens GN=LAMC1 PE=1 SV=3 - [LAMC1_HUMAN]			SK-MEL-28	Q8N1F7	Nuclear pore complex protein Nup93 OS=Homo sapiens GN=NUP93 PE=1 SV=2 - [NUP93_HUMAN]			SK-MEL-28	P62263	40S ribosomal protein S14 OS=Homo sapiens GN=RPS14 PE=1 SV=3 - [RS14_HUMAN]
	SK-MEL-28	P20618	Proteasome subunit beta type-1 OS=Homo sapiens GN=PSMB1 PE=1 SV=2 - [PSB1_HUMAN]			SK-MEL-28	P04792	Heat shock protein beta-1 OS=Homo sapiens GN=HSPB1 PE=1 SV=2 - [HSPB1_HUMAN]			SK-MEL-28	Q8N766	ER membrane protein complex subunit 1 OS=Homo sapiens GN=EMC1 PE=1 SV=1 - [EMC1_HUMAN]
	SK-MEL-28	Q02218	2-oxoglutarate dehydrogenase, mitochondrial OS=Homo sapiens GN=OGDH PE=1 SV=3 - [ODO1_HUMAN]			SK-MEL-28	Q9H4M9	EH domain-containing protein 1 OS=Homo sapiens GN=EHD1 PE=1 SV=2 - [EHD1_HUMAN]			SK-MEL-28	P51571	Translocon-associated protein subunit delta OS=Homo sapiens GN=SSR4 PE=1 SV=1 - [SSRD_HUMAN]
	SK-MEL-28	P39019	40S ribosomal protein S19 OS=Homo sapiens GN=RPS19 PE=1 SV=2 - [RS19_HUMAN]			SK-MEL-28	Q9HDC9	Adipocyte plasma membrane-associated protein OS=Homo sapiens GN=APMAP PE=1 SV=2 - [APMAP_HUMAN]			SK-MEL-28	Q01813	ATP-dependent 6-phosphofructokinase, platelet type OS=Homo sapiens GN=PFKP PE=1 SV=2 - [PFKAP_HUMAN]
	SK-MEL-28	P61604	10 kDa heat shock protein, mitochondrial OS=Homo sapiens GN=HSPE1 PE=1 SV=2 - [CH10_HUMAN]			SK-MEL-28	P21283	V-type proton ATPase subunit C 1 OS=Homo sapiens GN=ATP6V1C1 PE=1 SV=4 - [VATC1_HUMAN]			SK-MEL-28	P08195	4F2 cell-surface antigen heavy chain OS=Homo sapiens GN=SLC3A2 PE=1 SV=3 - [4F2_HUMAN]
	SK-MEL-28	P23526	Adenosylhomocysteinase OS=Homo sapiens GN=AHCY PE=1 SV=4 - [SAHH_HUMAN]			SK-MEL-28	P46777	60S ribosomal protein L5 OS=Homo sapiens GN=RPL5 PE=1 SV=3 - [RL5_HUMAN]			SK-MEL-28	Q7Z478	ATP-dependent RNA helicase DHX29 OS=Homo sapiens GN=DHX29 PE=1 SV=2 - [DHX29_HUMAN]
	SK-MEL-28	Q04760	Lactoylglutathione lyase OS=Homo sapiens GN=GLO1 PE=1 SV=4 - [LGUL_HUMAN]			SK-MEL-28	P07741	Adenine phosphoribosyltransferase OS=Homo sapiens GN=APRT PE=1 SV=2 - [APT_HUMAN]			SK-MEL-28	O00116	Alkyldihydroxyacetonephosphate synthase, peroxisomal OS=Homo sapiens GN=AGPS PE=1 SV=1 - [ADAS_HUMAN]
	SK-MEL-28	Q14839	Chromodomain-helicase-DNA-binding protein 4 OS=Homo sapiens GN=CHD4 PE=1 SV=2 - [CHD4_HUMAN]			SK-MEL-28	P22061	Protein-L-isoaspartate(D-aspartate) O-methyltransferase OS=Homo sapiens GN=PCMT1 PE=1 SV=4 - [PIMT_HUMAN]			SK-MEL-28	Q32P28	Prolyl 3-hydroxylase 1 OS=Homo sapiens GN=P3H1 PE=1 SV=2 - [P3H1_HUMAN]
	SK-MEL-28	O43169	Cytochrome b5 type B OS=Homo sapiens GN=CYB5B PE=1 SV=2 - [CYB5B_HUMAN]			SK-MEL-28	P61764	Syntaxin-binding protein 1 OS=Homo sapiens GN=STXBP1 PE=1 SV=1 - [STXB1_HUMAN]			SK-MEL-28	P14868	Aspartate--tRNA ligase, cytoplasmic OS=Homo sapiens GN=DARS PE=1 SV=2 - [SYDC_HUMAN]
	SK-MEL-28	O94973	AP-2 complex subunit alpha-2 OS=Homo sapiens GN=AP2A2 PE=1 SV=2 - [AP2A2_HUMAN]			SK-MEL-28	P46821	Microtubule-associated protein 1B OS=Homo sapiens GN=MAP1B PE=1 SV=2 - [MAP1B_HUMAN]			SK-MEL-28	O00625	Pirin OS=Homo sapiens GN=PIR PE=1 SV=1 - [PIR_HUMAN]
	SK-MEL-28	Q9Y224	UPF0568 protein C14orf166 OS=Homo sapiens GN=C14orf166 PE=1 SV=1 - [CN166_HUMAN]			SK-MEL-28	Q9UHB9	Signal recognition particle subunit SRP68 OS=Homo sapiens GN=SRP68 PE=1 SV=2 - [SRP68_HUMAN]			SK-MEL-28	P51665	26S proteasome non-ATPase regulatory subunit 7 OS=Homo sapiens GN=PSMD7 PE=1 SV=2 - [PSMD7_HUMAN]
	SK-MEL-28	O00629	Importin subunit alpha-3 OS=Homo sapiens GN=KPNA4 PE=1 SV=1 - [IMA3_HUMAN]			SK-MEL-28	P35637	RNA-binding protein FUS OS=Homo sapiens GN=FUS PE=1 SV=1 - [FUS_HUMAN]			SK-MEL-28	P51114	Fragile X mental retardation syndrome-related protein 1 OS=Homo sapiens GN=FXR1 PE=1 SV=3 - [FXR1_HUMAN]
	SK-MEL-28	P43307	Translocon-associated protein subunit alpha OS=Homo sapiens GN=SSR1 PE=1 SV=3 - [SSRA_HUMAN]			SK-MEL-28	Q99733	Nucleosome assembly protein 1-like 4 OS=Homo sapiens GN=NAP1L4 PE=1 SV=1 - [NP1L4_HUMAN]			SK-MEL-28	O14579	Coatomer subunit epsilon OS=Homo sapiens GN=COPE PE=1 SV=3 - [COPE_HUMAN]
	SK-MEL-28	P04080	Cystatin-B OS=Homo sapiens GN=CSTB PE=1 SV=2 - [CYTB_HUMAN]			SK-MEL-28	P61006	Ras-related protein Rab-8A OS=Homo sapiens GN=RAB8A PE=1 SV=1 - [RAB8A_HUMAN]			SK-MEL-28	Q6DD88	Atlastin-3 OS=Homo sapiens GN=ATL3 PE=1 SV=1 - [ATLA3_HUMAN]
	SK-MEL-28	P62745	Rho-related GTP-binding protein RhoB OS=Homo sapiens GN=RHOB PE=1 SV=1 - [RHOB_HUMAN]			SK-MEL-28	Q9UQ80	Proliferation-associated protein 2G4 OS=Homo sapiens GN=PA2G4 PE=1 SV=3 - [PA2G4_HUMAN]			SK-MEL-28	P50995	Annexin A11 OS=Homo sapiens GN=ANXA11 PE=1 SV=1 - [ANX11_HUMAN]
	SK-MEL-28	P40925	Malate dehydrogenase, cytoplasmic OS=Homo sapiens GN=MDH1 PE=1 SV=4 - [MDHC_HUMAN]			SK-MEL-28	P25325	3-mercaptopyruvate sulfurtransferase OS=Homo sapiens GN=MPST PE=1 SV=3 - [THTM_HUMAN]			SK-MEL-28	P62314	Small nuclear ribonucleoprotein Sm D1 OS=Homo sapiens GN=SNRPD1 PE=1 SV=1 - [SMD1_HUMAN]
	SK-MEL-28	O14773	Tripeptidyl-peptidase 1 OS=Homo sapiens GN=TPP1 PE=1 SV=2 - [TPP1_HUMAN]			SK-MEL-28	P09622	Dihydrolipoyl dehydrogenase, mitochondrial OS=Homo sapiens GN=DLD PE=1 SV=2 - [DLDH_HUMAN]			SK-MEL-28	Q53GQ0	Very-long-chain 3-oxoacyl-CoA reductase OS=Homo sapiens GN=HSD17B12 PE=1 SV=2 - [DHB12_HUMAN]
	SK-MEL-28	Q9NQW7	Xaa-Pro aminopeptidase 1 OS=Homo sapiens GN=XPNPEP1 PE=1 SV=3 - [XPP1_HUMAN]			SK-MEL-28	P60981	Destrin OS=Homo sapiens GN=DSTN PE=1 SV=3 - [DEST_HUMAN]			SK-MEL-28	Q14203	Dynactin subunit 1 OS=Homo sapiens GN=DCTN1 PE=1 SV=3 - [DCTN1_HUMAN]
	SK-MEL-28	P18621	60S ribosomal protein L17 OS=Homo sapiens GN=RPL17 PE=1 SV=3 - [RL17_HUMAN]			SK-MEL-28	Q3ZCQ8	Mitochondrial import inner membrane translocase subunit TIM50 OS=Homo sapiens GN=TIMM50 PE=1 SV=2 - [TIM50_HUMAN]			SK-MEL-28	P31948	Stress-induced-phosphoprotein 1 OS=Homo sapiens GN=STIP1 PE=1 SV=1 - [STIP1_HUMAN]
	SK-MEL-28	Q9BZZ5	Apoptosis inhibitor 5 OS=Homo sapiens GN=API5 PE=1 SV=3 - [API5_HUMAN]			SK-MEL-28	Q12906	Interleukin enhancer-binding factor 3 OS=Homo sapiens GN=ILF3 PE=1 SV=3 - [ILF3_HUMAN]			SK-MEL-28	O00203	AP-3 complex subunit beta-1 OS=Homo sapiens GN=AP3B1 PE=1 SV=3 - [AP3B1_HUMAN]
	SK-MEL-28	Q14166	Tubulin--tyrosine ligase-like protein 12 OS=Homo sapiens GN=TTLL12 PE=1 SV=2 - [TTL12_HUMAN]			SK-MEL-28	Q9BSJ8	Extended synaptotagmin-1 OS=Homo sapiens GN=ESYT1 PE=1 SV=1 - [ESYT1_HUMAN]			SK-MEL-28	Q15435	Protein phosphatase 1 regulatory subunit 7 OS=Homo sapiens GN=PPP1R7 PE=1 SV=1 - [PP1R7_HUMAN]
	SK-MEL-28	P27695	DNA-(apurinic or apyrimidinic site) lyase OS=Homo sapiens GN=APEX1 PE=1 SV=2 - [APEX1_HUMAN]			SK-MEL-28	Q6UVK1	Chondroitin sulfate proteoglycan 4 OS=Homo sapiens GN=CSPG4 PE=1 SV=2 - [CSPG4_HUMAN]			SK-MEL-28	P23526	Adenosylhomocysteinase OS=Homo sapiens GN=AHCY PE=1 SV=4 - [SAHH_HUMAN]
	SK-MEL-28	P33992	DNA replication licensing factor MCM5 OS=Homo sapiens GN=MCM5 PE=1 SV=5 - [MCM5_HUMAN]			SK-MEL-28	Q9Y5S1	Transient receptor potential cation channel subfamily V member 2 OS=Homo sapiens GN=TRPV2 PE=1 SV=1 - [TRPV2_HUMAN]			SK-MEL-28	O75663	TIP41-like protein OS=Homo sapiens GN=TIPRL PE=1 SV=2 - [TIPRL_HUMAN]
	SK-MEL-28	P11217	Glycogen phosphorylase, muscle form OS=Homo sapiens GN=PYGM PE=1 SV=6 - [PYGM_HUMAN]			SK-MEL-28	P50995	Annexin A11 OS=Homo sapiens GN=ANXA11 PE=1 SV=1 - [ANX11_HUMAN]			SK-MEL-28	Q15102	Platelet-activating factor acetylhydrolase IB subunit gamma OS=Homo sapiens GN=PAFAH1B3 PE=1 SV=1 - [PA1B3_HUMAN]
	SK-MEL-28	O00232	26S proteasome non-ATPase regulatory subunit 12 OS=Homo sapiens GN=PSMD12 PE=1 SV=3 - [PSD12_HUMAN]			SK-MEL-28	P51665	26S proteasome non-ATPase regulatory subunit 7 OS=Homo sapiens GN=PSMD7 PE=1 SV=2 - [PSMD7_HUMAN]			SK-MEL-28	Q14566	DNA replication licensing factor MCM6 OS=Homo sapiens GN=MCM6 PE=1 SV=1 - [MCM6_HUMAN]
	SK-MEL-28	Q8N1F7	Nuclear pore complex protein Nup93 OS=Homo sapiens GN=NUP93 PE=1 SV=2 - [NUP93_HUMAN]			SK-MEL-28	Q8TAT6	Nuclear protein localization protein 4 homolog OS=Homo sapiens GN=NPLOC4 PE=1 SV=3 - [NPL4_HUMAN]			SK-MEL-28	Q04760	Lactoylglutathione lyase OS=Homo sapiens GN=GLO1 PE=1 SV=4 - [LGUL_HUMAN]
	SK-MEL-28	Q96KK5	Histone H2A type 1-H OS=Homo sapiens GN=HIST1H2AH PE=1 SV=3 - [H2A1H_HUMAN]			SK-MEL-28	Q8NCW5	NAD(P)H-hydrate epimerase OS=Homo sapiens GN=APOA1BP PE=1 SV=2 - [NNRE_HUMAN]			SK-MEL-28	Q9UNF1	Melanoma-associated antigen D2 OS=Homo sapiens GN=MAGED2 PE=1 SV=2 - [MAGD2_HUMAN]
	SK-MEL-28	P62701	40S ribosomal protein S4, X isoform OS=Homo sapiens GN=RPS4X PE=1 SV=2 - [RS4X_HUMAN]			SK-MEL-28	O75663	TIP41-like protein OS=Homo sapiens GN=TIPRL PE=1 SV=2 - [TIPRL_HUMAN]			SK-MEL-28	Q6PGP7	Tetratricopeptide repeat protein 37 OS=Homo sapiens GN=TTC37 PE=1 SV=1 - [TTC37_HUMAN]
	SK-MEL-28	Q99714	3-hydroxyacyl-CoA dehydrogenase type-2 OS=Homo sapiens GN=HSD17B10 PE=1 SV=3 - [HCD2_HUMAN]			SK-MEL-28	O14787	Transportin-2 OS=Homo sapiens GN=TNPO2 PE=1 SV=3 - [TNPO2_HUMAN]			SK-MEL-28	P19174	1-phosphatidylinositol 4,5-bisphosphate phosphodiesterase gamma-1 OS=Homo sapiens GN=PLCG1 PE=1 SV=1 - [PLCG1_HUMAN]
	SK-MEL-28	P63173	60S ribosomal protein L38 OS=Homo sapiens GN=RPL38 PE=1 SV=2 - [RL38_HUMAN]			SK-MEL-28	Q8N766	ER membrane protein complex subunit 1 OS=Homo sapiens GN=EMC1 PE=1 SV=1 - [EMC1_HUMAN]			SK-MEL-28	Q15436	Protein transport protein Sec23A OS=Homo sapiens GN=SEC23A PE=1 SV=2 - [SC23A_HUMAN]
	SK-MEL-28	O15258	Protein RER1 OS=Homo sapiens GN=RER1 PE=1 SV=1 - [RER1_HUMAN]			SK-MEL-28	O00560	Syntenin-1 OS=Homo sapiens GN=SDCBP PE=1 SV=1 - [SDCB1_HUMAN]			SK-MEL-28	Q8TDZ2	Protein-methionine sulfoxide oxidase MICAL1 OS=Homo sapiens GN=MICAL1 PE=1 SV=2 - [MICA1_HUMAN]
	SK-MEL-28	Q8NBJ5	Procollagen galactosyltransferase 1 OS=Homo sapiens GN=COLGALT1 PE=1 SV=1 - [GT251_HUMAN]			SK-MEL-28	Q08431	Lactadherin OS=Homo sapiens GN=MFGE8 PE=1 SV=2 - [MFGM_HUMAN]			SK-MEL-28	Q12929	Epidermal growth factor receptor kinase substrate 8 OS=Homo sapiens GN=EPS8 PE=1 SV=1 - [EPS8_HUMAN]
	SK-MEL-28	P00403	Cytochrome c oxidase subunit 2 OS=Homo sapiens GN=MT-CO2 PE=1 SV=1 - [COX2_HUMAN]			SK-MEL-28	P61019	Ras-related protein Rab-2A OS=Homo sapiens GN=RAB2A PE=1 SV=1 - [RAB2A_HUMAN]			SK-MEL-28	Q15185	Prostaglandin E synthase 3 OS=Homo sapiens GN=PTGES3 PE=1 SV=1 - [TEBP_HUMAN]
	SK-MEL-28	Q92544	Transmembrane 9 superfamily member 4 OS=Homo sapiens GN=TM9SF4 PE=1 SV=2 - [TM9S4_HUMAN]			SK-MEL-28	O14744	Protein arginine N-methyltransferase 5 OS=Homo sapiens GN=PRMT5 PE=1 SV=4 - [ANM5_HUMAN]			SK-MEL-28	Q13510	Acid ceramidase OS=Homo sapiens GN=ASAH1 PE=1 SV=5 - [ASAH1_HUMAN]
	SK-MEL-28	P62942	Peptidyl-prolyl cis-trans isomerase FKBP1A OS=Homo sapiens GN=FKBP1A PE=1 SV=2 - [FKB1A_HUMAN]			SK-MEL-28	Q13459	Unconventional myosin-IXb OS=Homo sapiens GN=MYO9B PE=1 SV=3 - [MYO9B_HUMAN]			SK-MEL-28	P30085	UMP-CMP kinase OS=Homo sapiens GN=CMPK1 PE=1 SV=3 - [KCY_HUMAN]
	SK-MEL-28	Q86UV5	Ubiquitin carboxyl-terminal hydrolase 48 OS=Homo sapiens GN=USP48 PE=1 SV=1 - [UBP48_HUMAN]			SK-MEL-28	Q12905	Interleukin enhancer-binding factor 2 OS=Homo sapiens GN=ILF2 PE=1 SV=2 - [ILF2_HUMAN]			SK-MEL-28	P46783	40S ribosomal protein S10 OS=Homo sapiens GN=RPS10 PE=1 SV=1 - [RS10_HUMAN]
	SK-MEL-28	P15531	Nucleoside diphosphate kinase A OS=Homo sapiens GN=NME1 PE=1 SV=1 - [NDKA_HUMAN]			SK-MEL-28	Q04760	Lactoylglutathione lyase OS=Homo sapiens GN=GLO1 PE=1 SV=4 - [LGUL_HUMAN]			SK-MEL-28	P29692	Elongation factor 1-delta OS=Homo sapiens GN=EEF1D PE=1 SV=5 - [EF1D_HUMAN]
	SK-MEL-28	P14174	Macrophage migration inhibitory factor OS=Homo sapiens GN=MIF PE=1 SV=4 - [MIF_HUMAN]			SK-MEL-28	Q6DD88	Atlastin-3 OS=Homo sapiens GN=ATL3 PE=1 SV=1 - [ATLA3_HUMAN]			SK-MEL-28	P43246	DNA mismatch repair protein Msh2 OS=Homo sapiens GN=MSH2 PE=1 SV=1 - [MSH2_HUMAN]
	SK-MEL-28	Q99733	Nucleosome assembly protein 1-like 4 OS=Homo sapiens GN=NAP1L4 PE=1 SV=1 - [NP1L4_HUMAN]			SK-MEL-28	Q9Y3I1	F-box only protein 7 OS=Homo sapiens GN=FBXO7 PE=1 SV=1 - [FBX7_HUMAN]			SK-MEL-28	P62424	60S ribosomal protein L7a OS=Homo sapiens GN=RPL7A PE=1 SV=2 - [RL7A_HUMAN]
	SK-MEL-28	P46976	Glycogenin-1 OS=Homo sapiens GN=GYG1 PE=1 SV=4 - [GLYG_HUMAN]			SK-MEL-28	Q15008	26S proteasome non-ATPase regulatory subunit 6 OS=Homo sapiens GN=PSMD6 PE=1 SV=1 - [PSMD6_HUMAN]			SK-MEL-28	P31040	Succinate dehydrogenase [ubiquinone] flavoprotein subunit, mitochondrial OS=Homo sapiens GN=SDHA PE=1 SV=2 - [SDHA_HUMAN]
	SK-MEL-28	Q14566	DNA replication licensing factor MCM6 OS=Homo sapiens GN=MCM6 PE=1 SV=1 - [MCM6_HUMAN]			SK-MEL-28	P61026	Ras-related protein Rab-10 OS=Homo sapiens GN=RAB10 PE=1 SV=1 - [RAB10_HUMAN]			SK-MEL-28	Q9Y5S1	Transient receptor potential cation channel subfamily V member 2 OS=Homo sapiens GN=TRPV2 PE=1 SV=1 - [TRPV2_HUMAN]
	SK-MEL-28	P33176	Kinesin-1 heavy chain OS=Homo sapiens GN=KIF5B PE=1 SV=1 - [KINH_HUMAN]			SK-MEL-28	Q5VYK3	Proteasome-associated protein ECM29 homolog OS=Homo sapiens GN=ECM29 PE=1 SV=2 - [ECM29_HUMAN]			SK-MEL-28	Q7Z3E5	LisH domain-containing protein ARMC9 OS=Homo sapiens GN=ARMC9 PE=1 SV=2 - [ARMC9_HUMAN]
	SK-MEL-28	O95347	Structural maintenance of chromosomes protein 2 OS=Homo sapiens GN=SMC2 PE=1 SV=2 - [SMC2_HUMAN]			SK-MEL-28	Q96FW1	Ubiquitin thioesterase OTUB1 OS=Homo sapiens GN=OTUB1 PE=1 SV=2 - [OTUB1_HUMAN]			SK-MEL-28	P00505	Aspartate aminotransferase, mitochondrial OS=Homo sapiens GN=GOT2 PE=1 SV=3 - [AATM_HUMAN]
	SK-MEL-28	Q9Y5M8	Signal recognition particle receptor subunit beta OS=Homo sapiens GN=SRPRB PE=1 SV=3 - [SRPRB_HUMAN]			SK-MEL-28	Q15181	Inorganic pyrophosphatase OS=Homo sapiens GN=PPA1 PE=1 SV=2 - [IPYR_HUMAN]			SK-MEL-28	P62942	Peptidyl-prolyl cis-trans isomerase FKBP1A OS=Homo sapiens GN=FKBP1A PE=1 SV=2 - [FKB1A_HUMAN]
	SK-MEL-28	O96005	Cleft lip and palate transmembrane protein 1 OS=Homo sapiens GN=CLPTM1 PE=1 SV=1 - [CLPT1_HUMAN]			SK-MEL-28	O76003	Glutaredoxin-3 OS=Homo sapiens GN=GLRX3 PE=1 SV=2 - [GLRX3_HUMAN]			SK-MEL-28	Q92900	Regulator of nonsense transcripts 1 OS=Homo sapiens GN=UPF1 PE=1 SV=2 - [RENT1_HUMAN]
	SK-MEL-28	Q8N766	ER membrane protein complex subunit 1 OS=Homo sapiens GN=EMC1 PE=1 SV=1 - [EMC1_HUMAN]			SK-MEL-28	P37837	Transaldolase OS=Homo sapiens GN=TALDO1 PE=1 SV=2 - [TALDO_HUMAN]			SK-MEL-28	Q13126	S-methyl-5'-thioadenosine phosphorylase OS=Homo sapiens GN=MTAP PE=1 SV=2 - [MTAP_HUMAN]
	SK-MEL-28	P21281	V-type proton ATPase subunit B, brain isoform OS=Homo sapiens GN=ATP6V1B2 PE=1 SV=3 - [VATB2_HUMAN]			SK-MEL-28	Q9UPN3	Microtubule-actin cross-linking factor 1, isoforms 1/2/3/5 OS=Homo sapiens GN=MACF1 PE=1 SV=4 - [MACF1_HUMAN]			SK-MEL-28	Q9HAV4	Exportin-5 OS=Homo sapiens GN=XPO5 PE=1 SV=1 - [XPO5_HUMAN]
	SK-MEL-28	P50851	Lipopolysaccharide-responsive and beige-like anchor protein OS=Homo sapiens GN=LRBA PE=1 SV=4 - [LRBA_HUMAN]			SK-MEL-28	P05362	Intercellular adhesion molecule 1 OS=Homo sapiens GN=ICAM1 PE=1 SV=2 - [ICAM1_HUMAN]			SK-MEL-28	Q9Y4I1	Unconventional myosin-Va OS=Homo sapiens GN=MYO5A PE=1 SV=2 - [MYO5A_HUMAN]
	SK-MEL-28	P12271	Retinaldehyde-binding protein 1 OS=Homo sapiens GN=RLBP1 PE=1 SV=2 - [RLBP1_HUMAN]			SK-MEL-28	O94832	Unconventional myosin-Id OS=Homo sapiens GN=MYO1D PE=1 SV=2 - [MYO1D_HUMAN]			SK-MEL-28	Q96BM9	ADP-ribosylation factor-like protein 8A OS=Homo sapiens GN=ARL8A PE=1 SV=1 - [ARL8A_HUMAN]
	SK-MEL-28	O95163	Elongator complex protein 1 OS=Homo sapiens GN=IKBKAP PE=1 SV=3 - [ELP1_HUMAN]			SK-MEL-28	P37802	Transgelin-2 OS=Homo sapiens GN=TAGLN2 PE=1 SV=3 - [TAGL2_HUMAN]			SK-MEL-28	Q8TAT6	Nuclear protein localization protein 4 homolog OS=Homo sapiens GN=NPLOC4 PE=1 SV=3 - [NPL4_HUMAN]
	SK-MEL-28	Q13162	Peroxiredoxin-4 OS=Homo sapiens GN=PRDX4 PE=1 SV=1 - [PRDX4_HUMAN]			SK-MEL-28	Q9P035	Very-long-chain (3R)-3-hydroxyacyl-CoA dehydratase 3 OS=Homo sapiens GN=HACD3 PE=1 SV=2 - [HACD3_HUMAN]			SK-MEL-28	P28070	Proteasome subunit beta type-4 OS=Homo sapiens GN=PSMB4 PE=1 SV=4 - [PSB4_HUMAN]
	SK-MEL-28	Q7Z478	ATP-dependent RNA helicase DHX29 OS=Homo sapiens GN=DHX29 PE=1 SV=2 - [DHX29_HUMAN]			SK-MEL-28	P62829	60S ribosomal protein L23 OS=Homo sapiens GN=RPL23 PE=1 SV=1 - [RL23_HUMAN]			SK-MEL-28	O43242	26S proteasome non-ATPase regulatory subunit 3 OS=Homo sapiens GN=PSMD3 PE=1 SV=2 - [PSMD3_HUMAN]
	SK-MEL-28	P60228	Eukaryotic translation initiation factor 3 subunit E OS=Homo sapiens GN=EIF3E PE=1 SV=1 - [EIF3E_HUMAN]			SK-MEL-28	Q16795	NADH dehydrogenase [ubiquinone] 1 alpha subcomplex subunit 9, mitochondrial OS=Homo sapiens GN=NDUFA9 PE=1 SV=2 - [NDUA9_HUMAN]			SK-MEL-28	P31943	Heterogeneous nuclear ribonucleoprotein H OS=Homo sapiens GN=HNRNPH1 PE=1 SV=4 - [HNRH1_HUMAN]
	SK-MEL-28	O94925	Glutaminase kidney isoform, mitochondrial OS=Homo sapiens GN=GLS PE=1 SV=1 - [GLSK_HUMAN]			SK-MEL-28	Q63HN8	E3 ubiquitin-protein ligase RNF213 OS=Homo sapiens GN=RNF213 PE=1 SV=3 - [RN213_HUMAN]			SK-MEL-28	Q92820	Gamma-glutamyl hydrolase OS=Homo sapiens GN=GGH PE=1 SV=2 - [GGH_HUMAN]
	SK-MEL-28	P06702	Protein S100-A9 OS=Homo sapiens GN=S100A9 PE=1 SV=1 - [S10A9_HUMAN]			SK-MEL-28	P63208	S-phase kinase-associated protein 1 OS=Homo sapiens GN=SKP1 PE=1 SV=2 - [SKP1_HUMAN]			SK-MEL-28	P18621	60S ribosomal protein L17 OS=Homo sapiens GN=RPL17 PE=1 SV=3 - [RL17_HUMAN]
	SK-MEL-28	P09543	2',3'-cyclic-nucleotide 3'-phosphodiesterase OS=Homo sapiens GN=CNP PE=1 SV=2 - [CN37_HUMAN]			SK-MEL-28	P42785	Lysosomal Pro-X carboxypeptidase OS=Homo sapiens GN=PRCP PE=1 SV=1 - [PCP_HUMAN]			SK-MEL-28	Q15417	Calponin-3 OS=Homo sapiens GN=CNN3 PE=1 SV=1 - [CNN3_HUMAN]
	SK-MEL-28	Q02952	A-kinase anchor protein 12 OS=Homo sapiens GN=AKAP12 PE=1 SV=4 - [AKA12_HUMAN]			SK-MEL-28	P54886	Delta-1-pyrroline-5-carboxylate synthase OS=Homo sapiens GN=ALDH18A1 PE=1 SV=2 - [P5CS_HUMAN]			SK-MEL-28	P08134	Rho-related GTP-binding protein RhoC OS=Homo sapiens GN=RHOC PE=1 SV=1 - [RHOC_HUMAN]
	SK-MEL-28	Q9UL46	Proteasome activator complex subunit 2 OS=Homo sapiens GN=PSME2 PE=1 SV=4 - [PSME2_HUMAN]			SK-MEL-28	P52306	Rap1 GTPase-GDP dissociation stimulator 1 OS=Homo sapiens GN=RAP1GDS1 PE=1 SV=3 - [GDS1_HUMAN]			SK-MEL-28	Q8TCT9	Minor histocompatibility antigen H13 OS=Homo sapiens GN=HM13 PE=1 SV=1 - [HM13_HUMAN]
	SK-MEL-28	P54886	Delta-1-pyrroline-5-carboxylate synthase OS=Homo sapiens GN=ALDH18A1 PE=1 SV=2 - [P5CS_HUMAN]			SK-MEL-28	P40616	ADP-ribosylation factor-like protein 1 OS=Homo sapiens GN=ARL1 PE=1 SV=1 - [ARL1_HUMAN]			SK-MEL-28	Q10471	Polypeptide N-acetylgalactosaminyltransferase 2 OS=Homo sapiens GN=GALNT2 PE=1 SV=1 - [GALT2_HUMAN]
	SK-MEL-28	Q9H9B4	Sideroflexin-1 OS=Homo sapiens GN=SFXN1 PE=1 SV=4 - [SFXN1_HUMAN]			SK-MEL-28	P21589	5'-nucleotidase OS=Homo sapiens GN=NT5E PE=1 SV=1 - [5NTD_HUMAN]			SK-MEL-28	P35237	Serpin B6 OS=Homo sapiens GN=SERPINB6 PE=1 SV=3 - [SPB6_HUMAN]
	SK-MEL-28	Q9BQE5	Apolipoprotein L2 OS=Homo sapiens GN=APOL2 PE=1 SV=1 - [APOL2_HUMAN]			SK-MEL-28	P16930	Fumarylacetoacetase OS=Homo sapiens GN=FAH PE=1 SV=2 - [FAAA_HUMAN]			SK-MEL-28	O75390	Citrate synthase, mitochondrial OS=Homo sapiens GN=CS PE=1 SV=2 - [CISY_HUMAN]
	SK-MEL-28	O00571	ATP-dependent RNA helicase DDX3X OS=Homo sapiens GN=DDX3X PE=1 SV=3 - [DDX3X_HUMAN]			SK-MEL-28	P35610	Sterol O-acyltransferase 1 OS=Homo sapiens GN=SOAT1 PE=1 SV=3 - [SOAT1_HUMAN]			SK-MEL-28	P55209	Nucleosome assembly protein 1-like 1 OS=Homo sapiens GN=NAP1L1 PE=1 SV=1 - [NP1L1_HUMAN]
	SK-MEL-28	P30085	UMP-CMP kinase OS=Homo sapiens GN=CMPK1 PE=1 SV=3 - [KCY_HUMAN]			SK-MEL-28	P47897	Glutamine--tRNA ligase OS=Homo sapiens GN=QARS PE=1 SV=1 - [SYQ_HUMAN]			SK-MEL-28	Q15019	Septin-2 OS=Homo sapiens GN=SEPT2 PE=1 SV=1 - [SEPT2_HUMAN]
	SK-MEL-28	P19525	Interferon-induced, double-stranded RNA-activated protein kinase OS=Homo sapiens GN=EIF2AK2 PE=1 SV=2 - [E2AK2_HUMAN]			SK-MEL-28	P68400	Casein kinase II subunit alpha OS=Homo sapiens GN=CSNK2A1 PE=1 SV=1 - [CSK21_HUMAN]			SK-MEL-28	P06865	Beta-hexosaminidase subunit alpha OS=Homo sapiens GN=HEXA PE=1 SV=2 - [HEXA_HUMAN]
	SK-MEL-28	Q15691	Microtubule-associated protein RP/EB family member 1 OS=Homo sapiens GN=MAPRE1 PE=1 SV=3 - [MARE1_HUMAN]			SK-MEL-28	P22695	Cytochrome b-c1 complex subunit 2, mitochondrial OS=Homo sapiens GN=UQCRC2 PE=1 SV=3 - [QCR2_HUMAN]			SK-MEL-28	Q9BU23	Lipase maturation factor 2 OS=Homo sapiens GN=LMF2 PE=1 SV=2 - [LMF2_HUMAN]
	SK-MEL-28	P17174	Aspartate aminotransferase, cytoplasmic OS=Homo sapiens GN=GOT1 PE=1 SV=3 - [AATC_HUMAN]			SK-MEL-28	Q15417	Calponin-3 OS=Homo sapiens GN=CNN3 PE=1 SV=1 - [CNN3_HUMAN]			SK-MEL-28	Q9NZM1	Myoferlin OS=Homo sapiens GN=MYOF PE=1 SV=1 - [MYOF_HUMAN]
	SK-MEL-28	Q96CW1	AP-2 complex subunit mu OS=Homo sapiens GN=AP2M1 PE=1 SV=2 - [AP2M1_HUMAN]			SK-MEL-28	Q13492	Phosphatidylinositol-binding clathrin assembly protein OS=Homo sapiens GN=PICALM PE=1 SV=2 - [PICAL_HUMAN]			SK-MEL-28	P01893	Putative HLA class I histocompatibility antigen, alpha chain H OS=Homo sapiens GN=HLA-H PE=5 SV=3 - [HLAH_HUMAN]
	SK-MEL-28	P61201	COP9 signalosome complex subunit 2 OS=Homo sapiens GN=COPS2 PE=1 SV=1 - [CSN2_HUMAN]			SK-MEL-28	Q13724	Mannosyl-oligosaccharide glucosidase OS=Homo sapiens GN=MOGS PE=1 SV=5 - [MOGS_HUMAN]			SK-MEL-28	Q02790	Peptidyl-prolyl cis-trans isomerase FKBP4 OS=Homo sapiens GN=FKBP4 PE=1 SV=3 - [FKBP4_HUMAN]
	SK-MEL-28	P61088	Ubiquitin-conjugating enzyme E2 N OS=Homo sapiens GN=UBE2N PE=1 SV=1 - [UBE2N_HUMAN]			SK-MEL-28	Q13838	Spliceosome RNA helicase DDX39B OS=Homo sapiens GN=DDX39B PE=1 SV=1 - [DX39B_HUMAN]			SK-MEL-28	P33316	Deoxyuridine 5'-triphosphate nucleotidohydrolase, mitochondrial OS=Homo sapiens GN=DUT PE=1 SV=4 - [DUT_HUMAN]
	SK-MEL-28	P12270	Nucleoprotein TPR OS=Homo sapiens GN=TPR PE=1 SV=3 - [TPR_HUMAN]			SK-MEL-28	P62316	Small nuclear ribonucleoprotein Sm D2 OS=Homo sapiens GN=SNRPD2 PE=1 SV=1 - [SMD2_HUMAN]			SK-MEL-28	P41240	Tyrosine-protein kinase CSK OS=Homo sapiens GN=CSK PE=1 SV=1 - [CSK_HUMAN]
	SK-MEL-28	P17612	cAMP-dependent protein kinase catalytic subunit alpha OS=Homo sapiens GN=PRKACA PE=1 SV=2 - [KAPCA_HUMAN]			SK-MEL-28	Q9BPX3	Condensin complex subunit 3 OS=Homo sapiens GN=NCAPG PE=1 SV=1 - [CND3_HUMAN]			SK-MEL-28	Q16181	Septin-7 OS=Homo sapiens GN=SEPT7 PE=1 SV=2 - [SEPT7_HUMAN]
	SK-MEL-28	Q13510	Acid ceramidase OS=Homo sapiens GN=ASAH1 PE=1 SV=5 - [ASAH1_HUMAN]			SK-MEL-28	Q07960	Rho GTPase-activating protein 1 OS=Homo sapiens GN=ARHGAP1 PE=1 SV=1 - [RHG01_HUMAN]			SK-MEL-28	Q15046	Lysine--tRNA ligase OS=Homo sapiens GN=KARS PE=1 SV=3 - [SYK_HUMAN]
	SK-MEL-28	O75828	Carbonyl reductase [NADPH] 3 OS=Homo sapiens GN=CBR3 PE=1 SV=3 - [CBR3_HUMAN]			SK-MEL-28	Q9BS26	Endoplasmic reticulum resident protein 44 OS=Homo sapiens GN=ERP44 PE=1 SV=1 - [ERP44_HUMAN]			SK-MEL-28	P30837	Aldehyde dehydrogenase X, mitochondrial OS=Homo sapiens GN=ALDH1B1 PE=1 SV=3 - [AL1B1_HUMAN]
	SK-MEL-28	Q7L014	Probable ATP-dependent RNA helicase DDX46 OS=Homo sapiens GN=DDX46 PE=1 SV=2 - [DDX46_HUMAN]			SK-MEL-28	Q13283	Ras GTPase-activating protein-binding protein 1 OS=Homo sapiens GN=G3BP1 PE=1 SV=1 - [G3BP1_HUMAN]			SK-MEL-28	O14744	Protein arginine N-methyltransferase 5 OS=Homo sapiens GN=PRMT5 PE=1 SV=4 - [ANM5_HUMAN]
	SK-MEL-28	Q9NTK5	Obg-like ATPase 1 OS=Homo sapiens GN=OLA1 PE=1 SV=2 - [OLA1_HUMAN]			SK-MEL-28	O60313	Dynamin-like 120 kDa protein, mitochondrial OS=Homo sapiens GN=OPA1 PE=1 SV=3 - [OPA1_HUMAN]			SK-MEL-28	P18124	60S ribosomal protein L7 OS=Homo sapiens GN=RPL7 PE=1 SV=1 - [RL7_HUMAN]
	SK-MEL-28	Q9UBB4	Ataxin-10 OS=Homo sapiens GN=ATXN10 PE=1 SV=1 - [ATX10_HUMAN]			SK-MEL-28	P62333	26S protease regulatory subunit 10B OS=Homo sapiens GN=PSMC6 PE=1 SV=1 - [PRS10_HUMAN]			SK-MEL-28	P62316	Small nuclear ribonucleoprotein Sm D2 OS=Homo sapiens GN=SNRPD2 PE=1 SV=1 - [SMD2_HUMAN]
	SK-MEL-28	O00487	26S proteasome non-ATPase regulatory subunit 14 OS=Homo sapiens GN=PSMD14 PE=1 SV=1 - [PSDE_HUMAN]			SK-MEL-28	A0AVT1	Ubiquitin-like modifier-activating enzyme 6 OS=Homo sapiens GN=UBA6 PE=1 SV=1 - [UBA6_HUMAN]			SK-MEL-28	Q13283	Ras GTPase-activating protein-binding protein 1 OS=Homo sapiens GN=G3BP1 PE=1 SV=1 - [G3BP1_HUMAN]
	SK-MEL-28	O60664	Perilipin-3 OS=Homo sapiens GN=PLIN3 PE=1 SV=3 - [PLIN3_HUMAN]			SK-MEL-28	P49755	Transmembrane emp24 domain-containing protein 10 OS=Homo sapiens GN=TMED10 PE=1 SV=2 - [TMEDA_HUMAN]			SK-MEL-28	P12271	Retinaldehyde-binding protein 1 OS=Homo sapiens GN=RLBP1 PE=1 SV=2 - [RLBP1_HUMAN]
	SK-MEL-28	Q02878	60S ribosomal protein L6 OS=Homo sapiens GN=RPL6 PE=1 SV=3 - [RL6_HUMAN]			SK-MEL-28	Q12929	Epidermal growth factor receptor kinase substrate 8 OS=Homo sapiens GN=EPS8 PE=1 SV=1 - [EPS8_HUMAN]			SK-MEL-28	P49720	Proteasome subunit beta type-3 OS=Homo sapiens GN=PSMB3 PE=1 SV=2 - [PSB3_HUMAN]
	SK-MEL-28	O00267	Transcription elongation factor SPT5 OS=Homo sapiens GN=SUPT5H PE=1 SV=1 - [SPT5H_HUMAN]			SK-MEL-28	Q15436	Protein transport protein Sec23A OS=Homo sapiens GN=SEC23A PE=1 SV=2 - [SC23A_HUMAN]			SK-MEL-28	P52788	Spermine synthase OS=Homo sapiens GN=SMS PE=1 SV=2 - [SPSY_HUMAN]
	SK-MEL-28	P49736	DNA replication licensing factor MCM2 OS=Homo sapiens GN=MCM2 PE=1 SV=4 - [MCM2_HUMAN]			SK-MEL-28	Q13439	Golgin subfamily A member 4 OS=Homo sapiens GN=GOLGA4 PE=1 SV=1 - [GOGA4_HUMAN]			SK-MEL-28	P52272	Heterogeneous nuclear ribonucleoprotein M OS=Homo sapiens GN=HNRNPM PE=1 SV=3 - [HNRPM_HUMAN]
	SK-MEL-28	P12268	Inosine-5'-monophosphate dehydrogenase 2 OS=Homo sapiens GN=IMPDH2 PE=1 SV=2 - [IMDH2_HUMAN]			SK-MEL-28	P06756	Integrin alpha-V OS=Homo sapiens GN=ITGAV PE=1 SV=2 - [ITAV_HUMAN]			SK-MEL-28	Q15366	Poly(rC)-binding protein 2 OS=Homo sapiens GN=PCBP2 PE=1 SV=1 - [PCBP2_HUMAN]
	SK-MEL-28	P47895	Aldehyde dehydrogenase family 1 member A3 OS=Homo sapiens GN=ALDH1A3 PE=1 SV=2 - [AL1A3_HUMAN]			SK-MEL-28	P46926	Glucosamine-6-phosphate isomerase 1 OS=Homo sapiens GN=GNPDA1 PE=1 SV=1 - [GNPI1_HUMAN]			SK-MEL-28	Q86UV5	Ubiquitin carboxyl-terminal hydrolase 48 OS=Homo sapiens GN=USP48 PE=1 SV=1 - [UBP48_HUMAN]
	SK-MEL-28	P21399	Cytoplasmic aconitate hydratase OS=Homo sapiens GN=ACO1 PE=1 SV=3 - [ACOC_HUMAN]			SK-MEL-28	P30419	Glycylpeptide N-tetradecanoyltransferase 1 OS=Homo sapiens GN=NMT1 PE=1 SV=2 - [NMT1_HUMAN]			SK-MEL-28	Q9BS26	Endoplasmic reticulum resident protein 44 OS=Homo sapiens GN=ERP44 PE=1 SV=1 - [ERP44_HUMAN]
	SK-MEL-28	Q9Y4I1	Unconventional myosin-Va OS=Homo sapiens GN=MYO5A PE=1 SV=2 - [MYO5A_HUMAN]			SK-MEL-28	Q9NSD9	Phenylalanine--tRNA ligase beta subunit OS=Homo sapiens GN=FARSB PE=1 SV=3 - [SYFB_HUMAN]			SK-MEL-28	P00403	Cytochrome c oxidase subunit 2 OS=Homo sapiens GN=MT-CO2 PE=1 SV=1 - [COX2_HUMAN]
	SK-MEL-28	P18084	Integrin beta-5 OS=Homo sapiens GN=ITGB5 PE=1 SV=1 - [ITB5_HUMAN]			SK-MEL-28	P49748	Very long-chain specific acyl-CoA dehydrogenase, mitochondrial OS=Homo sapiens GN=ACADVL PE=1 SV=1 - [ACADV_HUMAN]			SK-MEL-28	P39687	Acidic leucine-rich nuclear phosphoprotein 32 family member A OS=Homo sapiens GN=ANP32A PE=1 SV=1 - [AN32A_HUMAN]
	SK-MEL-28	P12081	Histidine--tRNA ligase, cytoplasmic OS=Homo sapiens GN=HARS PE=1 SV=2 - [SYHC_HUMAN]			SK-MEL-28	P05198	Eukaryotic translation initiation factor 2 subunit 1 OS=Homo sapiens GN=EIF2S1 PE=1 SV=3 - [IF2A_HUMAN]			SK-MEL-28	O00264	Membrane-associated progesterone receptor component 1 OS=Homo sapiens GN=PGRMC1 PE=1 SV=3 - [PGRC1_HUMAN]
	SK-MEL-28	Q9Y230	RuvB-like 2 OS=Homo sapiens GN=RUVBL2 PE=1 SV=3 - [RUVB2_HUMAN]			SK-MEL-28	Q9NR45	Sialic acid synthase OS=Homo sapiens GN=NANS PE=1 SV=2 - [SIAS_HUMAN]			SK-MEL-28	Q15021	Condensin complex subunit 1 OS=Homo sapiens GN=NCAPD2 PE=1 SV=3 - [CND1_HUMAN]
	SK-MEL-28	P08195	4F2 cell-surface antigen heavy chain OS=Homo sapiens GN=SLC3A2 PE=1 SV=3 - [4F2_HUMAN]			SK-MEL-28	Q8TCS8	Polyribonucleotide nucleotidyltransferase 1, mitochondrial OS=Homo sapiens GN=PNPT1 PE=1 SV=2 - [PNPT1_HUMAN]			SK-MEL-28	P10599	Thioredoxin OS=Homo sapiens GN=TXN PE=1 SV=3 - [THIO_HUMAN]
	SK-MEL-28	Q9UPZ3	Hermansky-Pudlak syndrome 5 protein OS=Homo sapiens GN=HPS5 PE=1 SV=2 - [HPS5_HUMAN]			SK-MEL-28	Q15813	Tubulin-specific chaperone E OS=Homo sapiens GN=TBCE PE=1 SV=1 - [TBCE_HUMAN]			SK-MEL-28	P08237	ATP-dependent 6-phosphofructokinase, muscle type OS=Homo sapiens GN=PFKM PE=1 SV=2 - [PFKAM_HUMAN]
	SK-MEL-28	Q04695	Keratin, type I cytoskeletal 17 OS=Homo sapiens GN=KRT17 PE=1 SV=2 - [K1C17_HUMAN]			SK-MEL-28	Q9Y6D5	Brefeldin A-inhibited guanine nucleotide-exchange protein 2 OS=Homo sapiens GN=ARFGEF2 PE=1 SV=3 - [BIG2_HUMAN]			SK-MEL-28	Q2M389	WASH complex subunit 7 OS=Homo sapiens GN=KIAA1033 PE=1 SV=2 - [WASH7_HUMAN]
	SK-MEL-28	P46926	Glucosamine-6-phosphate isomerase 1 OS=Homo sapiens GN=GNPDA1 PE=1 SV=1 - [GNPI1_HUMAN]			SK-MEL-28	P14868	Aspartate--tRNA ligase, cytoplasmic OS=Homo sapiens GN=DARS PE=1 SV=2 - [SYDC_HUMAN]			SK-MEL-28	P30046	D-dopachrome decarboxylase OS=Homo sapiens GN=DDT PE=1 SV=3 - [DOPD_HUMAN]
	SK-MEL-28	Q6P996	Pyridoxal-dependent decarboxylase domain-containing protein 1 OS=Homo sapiens GN=PDXDC1 PE=1 SV=2 - [PDXD1_HUMAN]			SK-MEL-28	O00764	Pyridoxal kinase OS=Homo sapiens GN=PDXK PE=1 SV=1 - [PDXK_HUMAN]			SK-MEL-28	Q09028	Histone-binding protein RBBP4 OS=Homo sapiens GN=RBBP4 PE=1 SV=3 - [RBBP4_HUMAN]
	SK-MEL-28	P61163	Alpha-centractin OS=Homo sapiens GN=ACTR1A PE=1 SV=1 - [ACTZ_HUMAN]			SK-MEL-28	Q32P28	Prolyl 3-hydroxylase 1 OS=Homo sapiens GN=P3H1 PE=1 SV=2 - [P3H1_HUMAN]			SK-MEL-28	O60888	Protein CutA OS=Homo sapiens GN=CUTA PE=1 SV=2 - [CUTA_HUMAN]
	SK-MEL-28	P30046	D-dopachrome decarboxylase OS=Homo sapiens GN=DDT PE=1 SV=3 - [DOPD_HUMAN]			SK-MEL-28	Q9NZM1	Myoferlin OS=Homo sapiens GN=MYOF PE=1 SV=1 - [MYOF_HUMAN]			SK-MEL-28	P54577	Tyrosine--tRNA ligase, cytoplasmic OS=Homo sapiens GN=YARS PE=1 SV=4 - [SYYC_HUMAN]
	SK-MEL-28	Q13185	Chromobox protein homolog 3 OS=Homo sapiens GN=CBX3 PE=1 SV=4 - [CBX3_HUMAN]			SK-MEL-28	Q9UBQ5	Eukaryotic translation initiation factor 3 subunit K OS=Homo sapiens GN=EIF3K PE=1 SV=1 - [EIF3K_HUMAN]			SK-MEL-28	P60228	Eukaryotic translation initiation factor 3 subunit E OS=Homo sapiens GN=EIF3E PE=1 SV=1 - [EIF3E_HUMAN]
	SK-MEL-28	Q13501	Sequestosome-1 OS=Homo sapiens GN=SQSTM1 PE=1 SV=1 - [SQSTM_HUMAN]			SK-MEL-28	Q14566	DNA replication licensing factor MCM6 OS=Homo sapiens GN=MCM6 PE=1 SV=1 - [MCM6_HUMAN]			SK-MEL-28	Q7L2E3	Putative ATP-dependent RNA helicase DHX30 OS=Homo sapiens GN=DHX30 PE=1 SV=1 - [DHX30_HUMAN]
	SK-MEL-28	O95782	AP-2 complex subunit alpha-1 OS=Homo sapiens GN=AP2A1 PE=1 SV=3 - [AP2A1_HUMAN]			SK-MEL-28	Q15021	Condensin complex subunit 1 OS=Homo sapiens GN=NCAPD2 PE=1 SV=3 - [CND1_HUMAN]			SK-MEL-28	Q15691	Microtubule-associated protein RP/EB family member 1 OS=Homo sapiens GN=MAPRE1 PE=1 SV=3 - [MARE1_HUMAN]
	SK-MEL-28	Q9Y6B6	GTP-binding protein SAR1b OS=Homo sapiens GN=SAR1B PE=1 SV=1 - [SAR1B_HUMAN]			SK-MEL-28	Q96I59	Probable asparagine--tRNA ligase, mitochondrial OS=Homo sapiens GN=NARS2 PE=1 SV=3 - [SYNM_HUMAN]			SK-MEL-28	A0AVT1	Ubiquitin-like modifier-activating enzyme 6 OS=Homo sapiens GN=UBA6 PE=1 SV=1 - [UBA6_HUMAN]
	SK-MEL-28	Q9UJZ1	Stomatin-like protein 2, mitochondrial OS=Homo sapiens GN=STOML2 PE=1 SV=1 - [STML2_HUMAN]			SK-MEL-28	Q16401	26S proteasome non-ATPase regulatory subunit 5 OS=Homo sapiens GN=PSMD5 PE=1 SV=3 - [PSMD5_HUMAN]			SK-MEL-28	P23284	Peptidyl-prolyl cis-trans isomerase B OS=Homo sapiens GN=PPIB PE=1 SV=2 - [PPIB_HUMAN]
	SK-MEL-28	O60613	15 kDa selenoprotein OS=Homo sapiens GN=SEP15 PE=1 SV=3 - [SEP15_HUMAN]			SK-MEL-28	P61289	Proteasome activator complex subunit 3 OS=Homo sapiens GN=PSME3 PE=1 SV=1 - [PSME3_HUMAN]			SK-MEL-28	P21283	V-type proton ATPase subunit C 1 OS=Homo sapiens GN=ATP6V1C1 PE=1 SV=4 - [VATC1_HUMAN]
	SK-MEL-28	P00505	Aspartate aminotransferase, mitochondrial OS=Homo sapiens GN=GOT2 PE=1 SV=3 - [AATM_HUMAN]			SK-MEL-28	Q13596	Sorting nexin-1 OS=Homo sapiens GN=SNX1 PE=1 SV=3 - [SNX1_HUMAN]			SK-MEL-28	Q16795	NADH dehydrogenase [ubiquinone] 1 alpha subcomplex subunit 9, mitochondrial OS=Homo sapiens GN=NDUFA9 PE=1 SV=2 - [NDUA9_HUMAN]
	SK-MEL-28	Q99536	Synaptic vesicle membrane protein VAT-1 homolog OS=Homo sapiens GN=VAT1 PE=1 SV=2 - [VAT1_HUMAN]			SK-MEL-28	P00492	Hypoxanthine-guanine phosphoribosyltransferase OS=Homo sapiens GN=HPRT1 PE=1 SV=2 - [HPRT_HUMAN]			SK-MEL-28	P02786	Transferrin receptor protein 1 OS=Homo sapiens GN=TFRC PE=1 SV=2 - [TFR1_HUMAN]
	SK-MEL-28	Q15019	Septin-2 OS=Homo sapiens GN=SEPT2 PE=1 SV=1 - [SEPT2_HUMAN]			SK-MEL-28	P62942	Peptidyl-prolyl cis-trans isomerase FKBP1A OS=Homo sapiens GN=FKBP1A PE=1 SV=2 - [FKB1A_HUMAN]			SK-MEL-28	P00387	NADH-cytochrome b5 reductase 3 OS=Homo sapiens GN=CYB5R3 PE=1 SV=3 - [NB5R3_HUMAN]
	SK-MEL-28	Q01469	Fatty acid-binding protein, epidermal OS=Homo sapiens GN=FABP5 PE=1 SV=3 - [FABP5_HUMAN]			SK-MEL-28	P11177	Pyruvate dehydrogenase E1 component subunit beta, mitochondrial OS=Homo sapiens GN=PDHB PE=1 SV=3 - [ODPB_HUMAN]			SK-MEL-28	O00231	26S proteasome non-ATPase regulatory subunit 11 OS=Homo sapiens GN=PSMD11 PE=1 SV=3 - [PSD11_HUMAN]
	SK-MEL-28	P49589	Cysteine--tRNA ligase, cytoplasmic OS=Homo sapiens GN=CARS PE=1 SV=3 - [SYCC_HUMAN]			SK-MEL-28	O95831	Apoptosis-inducing factor 1, mitochondrial OS=Homo sapiens GN=AIFM1 PE=1 SV=1 - [AIFM1_HUMAN]			SK-MEL-28	P46109	Crk-like protein OS=Homo sapiens GN=CRKL PE=1 SV=1 - [CRKL_HUMAN]
	SK-MEL-28	P51572	B-cell receptor-associated protein 31 OS=Homo sapiens GN=BCAP31 PE=1 SV=3 - [BAP31_HUMAN]			SK-MEL-28	P09110	3-ketoacyl-CoA thiolase, peroxisomal OS=Homo sapiens GN=ACAA1 PE=1 SV=2 - [THIK_HUMAN]			SK-MEL-28	P48444	Coatomer subunit delta OS=Homo sapiens GN=ARCN1 PE=1 SV=1 - [COPD_HUMAN]
	SK-MEL-28	P21291	Cysteine and glycine-rich protein 1 OS=Homo sapiens GN=CSRP1 PE=1 SV=3 - [CSRP1_HUMAN]			SK-MEL-28	P61201	COP9 signalosome complex subunit 2 OS=Homo sapiens GN=COPS2 PE=1 SV=1 - [CSN2_HUMAN]			SK-MEL-28	P62873	Guanine nucleotide-binding protein G(I)/G(S)/G(T) subunit beta-1 OS=Homo sapiens GN=GNB1 PE=1 SV=3 - [GBB1_HUMAN]
	SK-MEL-28	Q15435	Protein phosphatase 1 regulatory subunit 7 OS=Homo sapiens GN=PPP1R7 PE=1 SV=1 - [PP1R7_HUMAN]			SK-MEL-28	P06493	Cyclin-dependent kinase 1 OS=Homo sapiens GN=CDK1 PE=1 SV=3 - [CDK1_HUMAN]			SK-MEL-28	P47897	Glutamine--tRNA ligase OS=Homo sapiens GN=QARS PE=1 SV=1 - [SYQ_HUMAN]
	SK-MEL-28	P56537	Eukaryotic translation initiation factor 6 OS=Homo sapiens GN=EIF6 PE=1 SV=1 - [IF6_HUMAN]			SK-MEL-28	P62277	40S ribosomal protein S13 OS=Homo sapiens GN=RPS13 PE=1 SV=2 - [RS13_HUMAN]			SK-MEL-28	P52294	Importin subunit alpha-5 OS=Homo sapiens GN=KPNA1 PE=1 SV=3 - [IMA5_HUMAN]
	SK-MEL-28	P08473	Neprilysin OS=Homo sapiens GN=MME PE=1 SV=2 - [NEP_HUMAN]			SK-MEL-28	P62263	40S ribosomal protein S14 OS=Homo sapiens GN=RPS14 PE=1 SV=3 - [RS14_HUMAN]			SK-MEL-28	P06132	Uroporphyrinogen decarboxylase OS=Homo sapiens GN=UROD PE=1 SV=2 - [DCUP_HUMAN]
	SK-MEL-28	Q92621	Nuclear pore complex protein Nup205 OS=Homo sapiens GN=NUP205 PE=1 SV=3 - [NU205_HUMAN]			SK-MEL-28	P21399	Cytoplasmic aconitate hydratase OS=Homo sapiens GN=ACO1 PE=1 SV=3 - [ACOC_HUMAN]			SK-MEL-28	P49589	Cysteine--tRNA ligase, cytoplasmic OS=Homo sapiens GN=CARS PE=1 SV=3 - [SYCC_HUMAN]
	SK-MEL-28	Q96AY3	Peptidyl-prolyl cis-trans isomerase FKBP10 OS=Homo sapiens GN=FKBP10 PE=1 SV=1 - [FKB10_HUMAN]			SK-MEL-28	P26640	Valine--tRNA ligase OS=Homo sapiens GN=VARS PE=1 SV=4 - [SYVC_HUMAN]			SK-MEL-28	Q14376	UDP-glucose 4-epimerase OS=Homo sapiens GN=GALE PE=1 SV=2 - [GALE_HUMAN]
	SK-MEL-28	Q9BPX3	Condensin complex subunit 3 OS=Homo sapiens GN=NCAPG PE=1 SV=1 - [CND3_HUMAN]			SK-MEL-28	P50454	Serpin H1 OS=Homo sapiens GN=SERPINH1 PE=1 SV=2 - [SERPH_HUMAN]			SK-MEL-28	P42285	Superkiller viralicidic activity 2-like 2 OS=Homo sapiens GN=SKIV2L2 PE=1 SV=3 - [SK2L2_HUMAN]
	SK-MEL-28	Q8TDZ2	Protein-methionine sulfoxide oxidase MICAL1 OS=Homo sapiens GN=MICAL1 PE=1 SV=2 - [MICA1_HUMAN]			SK-MEL-28	P36405	ADP-ribosylation factor-like protein 3 OS=Homo sapiens GN=ARL3 PE=1 SV=2 - [ARL3_HUMAN]			SK-MEL-28	O95372	Acyl-protein thioesterase 2 OS=Homo sapiens GN=LYPLA2 PE=1 SV=1 - [LYPA2_HUMAN]
	SK-MEL-28	P61326	Protein mago nashi homolog OS=Homo sapiens GN=MAGOH PE=1 SV=1 - [MGN_HUMAN]			SK-MEL-28	Q13303	Voltage-gated potassium channel subunit beta-2 OS=Homo sapiens GN=KCNAB2 PE=1 SV=2 - [KCAB2_HUMAN]			SK-MEL-28	P51572	B-cell receptor-associated protein 31 OS=Homo sapiens GN=BCAP31 PE=1 SV=3 - [BAP31_HUMAN]
	SK-MEL-28	Q96IU4	Alpha/beta hydrolase domain-containing protein 14B OS=Homo sapiens GN=ABHD14B PE=1 SV=1 - [ABHEB_HUMAN]			SK-MEL-28	P10644	cAMP-dependent protein kinase type I-alpha regulatory subunit OS=Homo sapiens GN=PRKAR1A PE=1 SV=1 - [KAP0_HUMAN]			SK-MEL-28	Q16718	NADH dehydrogenase [ubiquinone] 1 alpha subcomplex subunit 5 OS=Homo sapiens GN=NDUFA5 PE=1 SV=3 - [NDUA5_HUMAN]
	SK-MEL-28	Q15008	26S proteasome non-ATPase regulatory subunit 6 OS=Homo sapiens GN=PSMD6 PE=1 SV=1 - [PSMD6_HUMAN]			SK-MEL-28	O14929	Histone acetyltransferase type B catalytic subunit OS=Homo sapiens GN=HAT1 PE=1 SV=1 - [HAT1_HUMAN]			SK-MEL-28	P35249	Replication factor C subunit 4 OS=Homo sapiens GN=RFC4 PE=1 SV=2 - [RFC4_HUMAN]
	SK-MEL-28	P51659	Peroxisomal multifunctional enzyme type 2 OS=Homo sapiens GN=HSD17B4 PE=1 SV=3 - [DHB4_HUMAN]			SK-MEL-28	P01893	Putative HLA class I histocompatibility antigen, alpha chain H OS=Homo sapiens GN=HLA-H PE=5 SV=3 - [HLAH_HUMAN]			SK-MEL-28	Q9UQ80	Proliferation-associated protein 2G4 OS=Homo sapiens GN=PA2G4 PE=1 SV=3 - [PA2G4_HUMAN]
	SK-MEL-28	P00352	Retinal dehydrogenase 1 OS=Homo sapiens GN=ALDH1A1 PE=1 SV=2 - [AL1A1_HUMAN]			SK-MEL-28	Q9H4A5	Golgi phosphoprotein 3-like OS=Homo sapiens GN=GOLPH3L PE=1 SV=1 - [GLP3L_HUMAN]			SK-MEL-28	O60716	Catenin delta-1 OS=Homo sapiens GN=CTNND1 PE=1 SV=1 - [CTND1_HUMAN]
	SK-MEL-28	Q9ULA0	Aspartyl aminopeptidase OS=Homo sapiens GN=DNPEP PE=1 SV=1 - [DNPEP_HUMAN]			SK-MEL-28	P08473	Neprilysin OS=Homo sapiens GN=MME PE=1 SV=2 - [NEP_HUMAN]			SK-MEL-28	P15531	Nucleoside diphosphate kinase A OS=Homo sapiens GN=NME1 PE=1 SV=1 - [NDKA_HUMAN]
	SK-MEL-28	P00441	Superoxide dismutase [Cu-Zn] OS=Homo sapiens GN=SOD1 PE=1 SV=2 - [SODC_HUMAN]			SK-MEL-28	P46776	60S ribosomal protein L27a OS=Homo sapiens GN=RPL27A PE=1 SV=2 - [RL27A_HUMAN]			SK-MEL-28	P31689	DnaJ homolog subfamily A member 1 OS=Homo sapiens GN=DNAJA1 PE=1 SV=2 - [DNJA1_HUMAN]
	SK-MEL-28	Q13492	Phosphatidylinositol-binding clathrin assembly protein OS=Homo sapiens GN=PICALM PE=1 SV=2 - [PICAL_HUMAN]			SK-MEL-28	P30043	Flavin reductase (NADPH) OS=Homo sapiens GN=BLVRB PE=1 SV=3 - [BLVRB_HUMAN]			SK-MEL-28	P05362	Intercellular adhesion molecule 1 OS=Homo sapiens GN=ICAM1 PE=1 SV=2 - [ICAM1_HUMAN]
	SK-MEL-28	O43747	AP-1 complex subunit gamma-1 OS=Homo sapiens GN=AP1G1 PE=1 SV=5 - [AP1G1_HUMAN]			SK-MEL-28	Q15758	Neutral amino acid transporter B(0) OS=Homo sapiens GN=SLC1A5 PE=1 SV=2 - [AAAT_HUMAN]			SK-MEL-28	Q86W92	Liprin-beta-1 OS=Homo sapiens GN=PPFIBP1 PE=1 SV=2 - [LIPB1_HUMAN]
	SK-MEL-28	P63279	SUMO-conjugating enzyme UBC9 OS=Homo sapiens GN=UBE2I PE=1 SV=1 - [UBC9_HUMAN]			SK-MEL-28	Q9Y276	Mitochondrial chaperone BCS1 OS=Homo sapiens GN=BCS1L PE=1 SV=1 - [BCS1_HUMAN]			SK-MEL-28	P04792	Heat shock protein beta-1 OS=Homo sapiens GN=HSPB1 PE=1 SV=2 - [HSPB1_HUMAN]
	SK-MEL-28	P31040	Succinate dehydrogenase [ubiquinone] flavoprotein subunit, mitochondrial OS=Homo sapiens GN=SDHA PE=1 SV=2 - [SDHA_HUMAN]			SK-MEL-28	P43686	26S protease regulatory subunit 6B OS=Homo sapiens GN=PSMC4 PE=1 SV=2 - [PRS6B_HUMAN]			SK-MEL-28	O00429	Dynamin-1-like protein OS=Homo sapiens GN=DNM1L PE=1 SV=2 - [DNM1L_HUMAN]
	SK-MEL-28	P30837	Aldehyde dehydrogenase X, mitochondrial OS=Homo sapiens GN=ALDH1B1 PE=1 SV=3 - [AL1B1_HUMAN]			SK-MEL-28	P30038	Delta-1-pyrroline-5-carboxylate dehydrogenase, mitochondrial OS=Homo sapiens GN=ALDH4A1 PE=1 SV=3 - [AL4A1_HUMAN]			SK-MEL-28	P47985	Cytochrome b-c1 complex subunit Rieske, mitochondrial OS=Homo sapiens GN=UQCRFS1 PE=1 SV=2 - [UCRI_HUMAN]
	SK-MEL-28	Q9Y3C4	EKC/KEOPS complex subunit TPRKB OS=Homo sapiens GN=TPRKB PE=1 SV=1 - [TPRKB_HUMAN]			SK-MEL-28	P63173	60S ribosomal protein L38 OS=Homo sapiens GN=RPL38 PE=1 SV=2 - [RL38_HUMAN]			SK-MEL-28	P33993	DNA replication licensing factor MCM7 OS=Homo sapiens GN=MCM7 PE=1 SV=4 - [MCM7_HUMAN]
	SK-MEL-28	P62495	Eukaryotic peptide chain release factor subunit 1 OS=Homo sapiens GN=ETF1 PE=1 SV=3 - [ERF1_HUMAN]			SK-MEL-28	Q92538	Golgi-specific brefeldin A-resistance guanine nucleotide exchange factor 1 OS=Homo sapiens GN=GBF1 PE=1 SV=2 - [GBF1_HUMAN]			SK-MEL-28	Q92878	DNA repair protein RAD50 OS=Homo sapiens GN=RAD50 PE=1 SV=1 - [RAD50_HUMAN]
	SK-MEL-28	Q15437	Protein transport protein Sec23B OS=Homo sapiens GN=SEC23B PE=1 SV=2 - [SC23B_HUMAN]			SK-MEL-28	Q96N67	Dedicator of cytokinesis protein 7 OS=Homo sapiens GN=DOCK7 PE=1 SV=4 - [DOCK7_HUMAN]			SK-MEL-28	P00441	Superoxide dismutase [Cu-Zn] OS=Homo sapiens GN=SOD1 PE=1 SV=2 - [SODC_HUMAN]
	SK-MEL-28	P43487	Ran-specific GTPase-activating protein OS=Homo sapiens GN=RANBP1 PE=1 SV=1 - [RANG_HUMAN]			SK-MEL-28	P13861	cAMP-dependent protein kinase type II-alpha regulatory subunit OS=Homo sapiens GN=PRKAR2A PE=1 SV=2 - [KAP2_HUMAN]			SK-MEL-28	Q9UH65	Switch-associated protein 70 OS=Homo sapiens GN=SWAP70 PE=1 SV=1 - [SWP70_HUMAN]
	SK-MEL-28	P60033	CD81 antigen OS=Homo sapiens GN=CD81 PE=1 SV=1 - [CD81_HUMAN]			SK-MEL-28	O94874	E3 UFM1-protein ligase 1 OS=Homo sapiens GN=UFL1 PE=1 SV=2 - [UFL1_HUMAN]			SK-MEL-28	O00303	Eukaryotic translation initiation factor 3 subunit F OS=Homo sapiens GN=EIF3F PE=1 SV=1 - [EIF3F_HUMAN]
	SK-MEL-28	P54136	Arginine--tRNA ligase, cytoplasmic OS=Homo sapiens GN=RARS PE=1 SV=2 - [SYRC_HUMAN]			SK-MEL-28	P54578	Ubiquitin carboxyl-terminal hydrolase 14 OS=Homo sapiens GN=USP14 PE=1 SV=3 - [UBP14_HUMAN]			SK-MEL-28	P23246	Splicing factor, proline- and glutamine-rich OS=Homo sapiens GN=SFPQ PE=1 SV=2 - [SFPQ_HUMAN]
	SK-MEL-28	P62140	Serine/threonine-protein phosphatase PP1-beta catalytic subunit OS=Homo sapiens GN=PPP1CB PE=1 SV=3 - [PP1B_HUMAN]			SK-MEL-28	Q9NVI1	Fanconi anemia group I protein OS=Homo sapiens GN=FANCI PE=1 SV=4 - [FANCI_HUMAN]			SK-MEL-28	P05198	Eukaryotic translation initiation factor 2 subunit 1 OS=Homo sapiens GN=EIF2S1 PE=1 SV=3 - [IF2A_HUMAN]
	SK-MEL-28	P46777	60S ribosomal protein L5 OS=Homo sapiens GN=RPL5 PE=1 SV=3 - [RL5_HUMAN]			SK-MEL-28	P47985	Cytochrome b-c1 complex subunit Rieske, mitochondrial OS=Homo sapiens GN=UQCRFS1 PE=1 SV=2 - [UCRI_HUMAN]			SK-MEL-28	P09417	Dihydropteridine reductase OS=Homo sapiens GN=QDPR PE=1 SV=2 - [DHPR_HUMAN]
	SK-MEL-28	Q9Y3B4	Splicing factor 3B subunit 6 OS=Homo sapiens GN=SF3B6 PE=1 SV=1 - [SF3B6_HUMAN]			SK-MEL-28	P62195	26S protease regulatory subunit 8 OS=Homo sapiens GN=PSMC5 PE=1 SV=1 - [PRS8_HUMAN]			SK-MEL-28	P22061	Protein-L-isoaspartate(D-aspartate) O-methyltransferase OS=Homo sapiens GN=PCMT1 PE=1 SV=4 - [PIMT_HUMAN]
	SK-MEL-28	P49756	RNA-binding protein 25 OS=Homo sapiens GN=RBM25 PE=1 SV=3 - [RBM25_HUMAN]			SK-MEL-28	P17174	Aspartate aminotransferase, cytoplasmic OS=Homo sapiens GN=GOT1 PE=1 SV=3 - [AATC_HUMAN]			SK-MEL-28	P48637	Glutathione synthetase OS=Homo sapiens GN=GSS PE=1 SV=1 - [GSHB_HUMAN]
	SK-MEL-28	P23229	Integrin alpha-6 OS=Homo sapiens GN=ITGA6 PE=1 SV=5 - [ITA6_HUMAN]			SK-MEL-28	Q9GZV4	Eukaryotic translation initiation factor 5A-2 OS=Homo sapiens GN=EIF5A2 PE=1 SV=3 - [IF5A2_HUMAN]			SK-MEL-28	O75947	ATP synthase subunit d, mitochondrial OS=Homo sapiens GN=ATP5H PE=1 SV=3 - [ATP5H_HUMAN]
	SK-MEL-28	P49915	GMP synthase [glutamine-hydrolyzing] OS=Homo sapiens GN=GMPS PE=1 SV=1 - [GUAA_HUMAN]			SK-MEL-28	O95486	Protein transport protein Sec24A OS=Homo sapiens GN=SEC24A PE=1 SV=2 - [SC24A_HUMAN]			SK-MEL-28	Q96FW1	Ubiquitin thioesterase OTUB1 OS=Homo sapiens GN=OTUB1 PE=1 SV=2 - [OTUB1_HUMAN]
	SK-MEL-28	P35244	Replication protein A 14 kDa subunit OS=Homo sapiens GN=RPA3 PE=1 SV=1 - [RFA3_HUMAN]			SK-MEL-28	P34897	Serine hydroxymethyltransferase, mitochondrial OS=Homo sapiens GN=SHMT2 PE=1 SV=3 - [GLYM_HUMAN]			SK-MEL-28	Q96JG6	Syndetin OS=Homo sapiens GN=CCDC132 PE=1 SV=3 - [SYNDE_HUMAN]
	SK-MEL-28	Q9NSE4	Isoleucine--tRNA ligase, mitochondrial OS=Homo sapiens GN=IARS2 PE=1 SV=2 - [SYIM_HUMAN]			SK-MEL-28	P13995	Bifunctional methylenetetrahydrofolate dehydrogenase/cyclohydrolase, mitochondrial OS=Homo sapiens GN=MTHFD2 PE=1 SV=2 - [MTDC_HUMAN]			SK-MEL-28	P50454	Serpin H1 OS=Homo sapiens GN=SERPINH1 PE=1 SV=2 - [SERPH_HUMAN]
	SK-MEL-28	Q8IXM3	39S ribosomal protein L41, mitochondrial OS=Homo sapiens GN=MRPL41 PE=1 SV=1 - [RM41_HUMAN]			SK-MEL-28	P08397	Porphobilinogen deaminase OS=Homo sapiens GN=HMBS PE=1 SV=2 - [HEM3_HUMAN]			SK-MEL-28	P61604	10 kDa heat shock protein, mitochondrial OS=Homo sapiens GN=HSPE1 PE=1 SV=2 - [CH10_HUMAN]
	SK-MEL-28	P52788	Spermine synthase OS=Homo sapiens GN=SMS PE=1 SV=2 - [SPSY_HUMAN]			SK-MEL-28	P18621	60S ribosomal protein L17 OS=Homo sapiens GN=RPL17 PE=1 SV=3 - [RL17_HUMAN]			SK-MEL-28	P21399	Cytoplasmic aconitate hydratase OS=Homo sapiens GN=ACO1 PE=1 SV=3 - [ACOC_HUMAN]
	SK-MEL-28	P27816	Microtubule-associated protein 4 OS=Homo sapiens GN=MAP4 PE=1 SV=3 - [MAP4_HUMAN]			SK-MEL-28	P62879	Guanine nucleotide-binding protein G(I)/G(S)/G(T) subunit beta-2 OS=Homo sapiens GN=GNB2 PE=1 SV=3 - [GBB2_HUMAN]			SK-MEL-28	P63173	60S ribosomal protein L38 OS=Homo sapiens GN=RPL38 PE=1 SV=2 - [RL38_HUMAN]
	SK-MEL-28	P23284	Peptidyl-prolyl cis-trans isomerase B OS=Homo sapiens GN=PPIB PE=1 SV=2 - [PPIB_HUMAN]			SK-MEL-28	P38117	Electron transfer flavoprotein subunit beta OS=Homo sapiens GN=ETFB PE=1 SV=3 - [ETFB_HUMAN]			SK-MEL-28	P43686	26S protease regulatory subunit 6B OS=Homo sapiens GN=PSMC4 PE=1 SV=2 - [PRS6B_HUMAN]
	SK-MEL-28	P43243	Matrin-3 OS=Homo sapiens GN=MATR3 PE=1 SV=2 - [MATR3_HUMAN]			SK-MEL-28	P30046	D-dopachrome decarboxylase OS=Homo sapiens GN=DDT PE=1 SV=3 - [DOPD_HUMAN]			SK-MEL-28	O60762	Dolichol-phosphate mannosyltransferase subunit 1 OS=Homo sapiens GN=DPM1 PE=1 SV=1 - [DPM1_HUMAN]
	SK-MEL-28	Q15907	Ras-related protein Rab-11B OS=Homo sapiens GN=RAB11B PE=1 SV=4 - [RB11B_HUMAN]			SK-MEL-28	P22694	cAMP-dependent protein kinase catalytic subunit beta OS=Homo sapiens GN=PRKACB PE=1 SV=2 - [KAPCB_HUMAN]			SK-MEL-28	Q9UBE0	SUMO-activating enzyme subunit 1 OS=Homo sapiens GN=SAE1 PE=1 SV=1 - [SAE1_HUMAN]
	SK-MEL-28	O76003	Glutaredoxin-3 OS=Homo sapiens GN=GLRX3 PE=1 SV=2 - [GLRX3_HUMAN]			SK-MEL-28	Q15185	Prostaglandin E synthase 3 OS=Homo sapiens GN=PTGES3 PE=1 SV=1 - [TEBP_HUMAN]			SK-MEL-28	P60033	CD81 antigen OS=Homo sapiens GN=CD81 PE=1 SV=1 - [CD81_HUMAN]
	SK-MEL-28	Q32P28	Prolyl 3-hydroxylase 1 OS=Homo sapiens GN=P3H1 PE=1 SV=2 - [P3H1_HUMAN]			SK-MEL-28	P62314	Small nuclear ribonucleoprotein Sm D1 OS=Homo sapiens GN=SNRPD1 PE=1 SV=1 - [SMD1_HUMAN]			SK-MEL-28	Q9H6S0	Probable ATP-dependent RNA helicase YTHDC2 OS=Homo sapiens GN=YTHDC2 PE=1 SV=2 - [YTDC2_HUMAN]
	SK-MEL-28	P30040	Endoplasmic reticulum resident protein 29 OS=Homo sapiens GN=ERP29 PE=1 SV=4 - [ERP29_HUMAN]			SK-MEL-28	P31937	3-hydroxyisobutyrate dehydrogenase, mitochondrial OS=Homo sapiens GN=HIBADH PE=1 SV=2 - [3HIDH_HUMAN]			SK-MEL-28	Q86UP2	Kinectin OS=Homo sapiens GN=KTN1 PE=1 SV=1 - [KTN1_HUMAN]
	SK-MEL-28	P02768	Serum albumin OS=Homo sapiens GN=ALB PE=1 SV=2 - [ALBU_HUMAN]			SK-MEL-28	P62304	Small nuclear ribonucleoprotein E OS=Homo sapiens GN=SNRPE PE=1 SV=1 - [RUXE_HUMAN]			SK-MEL-28	Q9BQG0	Myb-binding protein 1A OS=Homo sapiens GN=MYBBP1A PE=1 SV=2 - [MBB1A_HUMAN]
	SK-MEL-28	O15042	U2 snRNP-associated SURP motif-containing protein OS=Homo sapiens GN=U2SURP PE=1 SV=2 - [SR140_HUMAN]			SK-MEL-28	Q8NHH9	Atlastin-2 OS=Homo sapiens GN=ATL2 PE=1 SV=2 - [ATLA2_HUMAN]			SK-MEL-28	P61353	60S ribosomal protein L27 OS=Homo sapiens GN=RPL27 PE=1 SV=2 - [RL27_HUMAN]
	SK-MEL-28	Q16543	Hsp90 co-chaperone Cdc37 OS=Homo sapiens GN=CDC37 PE=1 SV=1 - [CDC37_HUMAN]			SK-MEL-28	P61313	60S ribosomal protein L15 OS=Homo sapiens GN=RPL15 PE=1 SV=2 - [RL15_HUMAN]			SK-MEL-28	Q9NVI7	ATPase family AAA domain-containing protein 3A OS=Homo sapiens GN=ATAD3A PE=1 SV=2 - [ATD3A_HUMAN]
	SK-MEL-28	P50914	60S ribosomal protein L14 OS=Homo sapiens GN=RPL14 PE=1 SV=4 - [RL14_HUMAN]			SK-MEL-28	O00487	26S proteasome non-ATPase regulatory subunit 14 OS=Homo sapiens GN=PSMD14 PE=1 SV=1 - [PSDE_HUMAN]			SK-MEL-28	Q6IBS0	Twinfilin-2 OS=Homo sapiens GN=TWF2 PE=1 SV=2 - [TWF2_HUMAN]
	SK-MEL-28	P50995	Annexin A11 OS=Homo sapiens GN=ANXA11 PE=1 SV=1 - [ANX11_HUMAN]			SK-MEL-28	P13693	Translationally-controlled tumor protein OS=Homo sapiens GN=TPT1 PE=1 SV=1 - [TCTP_HUMAN]			SK-MEL-28	Q9Y3I1	F-box only protein 7 OS=Homo sapiens GN=FBXO7 PE=1 SV=1 - [FBX7_HUMAN]
	SK-MEL-28	Q93009	Ubiquitin carboxyl-terminal hydrolase 7 OS=Homo sapiens GN=USP7 PE=1 SV=2 - [UBP7_HUMAN]			SK-MEL-28	P13798	Acylamino-acid-releasing enzyme OS=Homo sapiens GN=APEH PE=1 SV=4 - [ACPH_HUMAN]			SK-MEL-28	P61160	Actin-related protein 2 OS=Homo sapiens GN=ACTR2 PE=1 SV=1 - [ARP2_HUMAN]
	SK-MEL-28	P28161	Glutathione S-transferase Mu 2 OS=Homo sapiens GN=GSTM2 PE=1 SV=2 - [GSTM2_HUMAN]			SK-MEL-28	P13796	Plastin-2 OS=Homo sapiens GN=LCP1 PE=1 SV=6 - [PLSL_HUMAN]			SK-MEL-28	P46063	ATP-dependent DNA helicase Q1 OS=Homo sapiens GN=RECQL PE=1 SV=3 - [RECQ1_HUMAN]
	SK-MEL-28	Q9ULC4	Malignant T-cell-amplified sequence 1 OS=Homo sapiens GN=MCTS1 PE=1 SV=1 - [MCTS1_HUMAN]			SK-MEL-28	P35998	26S protease regulatory subunit 7 OS=Homo sapiens GN=PSMC2 PE=1 SV=3 - [PRS7_HUMAN]			SK-MEL-28	Q5T4S7	E3 ubiquitin-protein ligase UBR4 OS=Homo sapiens GN=UBR4 PE=1 SV=1 - [UBR4_HUMAN]
	SK-MEL-28	Q53GQ0	Very-long-chain 3-oxoacyl-CoA reductase OS=Homo sapiens GN=HSD17B12 PE=1 SV=2 - [DHB12_HUMAN]			SK-MEL-28	Q9Y295	Developmentally-regulated GTP-binding protein 1 OS=Homo sapiens GN=DRG1 PE=1 SV=1 - [DRG1_HUMAN]			SK-MEL-28	O14773	Tripeptidyl-peptidase 1 OS=Homo sapiens GN=TPP1 PE=1 SV=2 - [TPP1_HUMAN]
	SK-MEL-28	Q10471	Polypeptide N-acetylgalactosaminyltransferase 2 OS=Homo sapiens GN=GALNT2 PE=1 SV=1 - [GALT2_HUMAN]			SK-MEL-28	Q13765	Nascent polypeptide-associated complex subunit alpha OS=Homo sapiens GN=NACA PE=1 SV=1 - [NACA_HUMAN]			SK-MEL-28	O43143	Pre-mRNA-splicing factor ATP-dependent RNA helicase DHX15 OS=Homo sapiens GN=DHX15 PE=1 SV=2 - [DHX15_HUMAN]
	SK-MEL-28	P24752	Acetyl-CoA acetyltransferase, mitochondrial OS=Homo sapiens GN=ACAT1 PE=1 SV=1 - [THIL_HUMAN]			SK-MEL-28	P36915	Guanine nucleotide-binding protein-like 1 OS=Homo sapiens GN=GNL1 PE=1 SV=2 - [GNL1_HUMAN]			SK-MEL-28	P46778	60S ribosomal protein L21 OS=Homo sapiens GN=RPL21 PE=1 SV=2 - [RL21_HUMAN]
	SK-MEL-28	Q96HE7	ERO1-like protein alpha OS=Homo sapiens GN=ERO1L PE=1 SV=2 - [ERO1A_HUMAN]			SK-MEL-28	Q9P2R3	Rabankyrin-5 OS=Homo sapiens GN=ANKFY1 PE=1 SV=2 - [ANFY1_HUMAN]			SK-MEL-28	Q9BZF9	Uveal autoantigen with coiled-coil domains and ankyrin repeats OS=Homo sapiens GN=UACA PE=1 SV=2 - [UACA_HUMAN]
	SK-MEL-28	P55209	Nucleosome assembly protein 1-like 1 OS=Homo sapiens GN=NAP1L1 PE=1 SV=1 - [NP1L1_HUMAN]			SK-MEL-28	O15372	Eukaryotic translation initiation factor 3 subunit H OS=Homo sapiens GN=EIF3H PE=1 SV=1 - [EIF3H_HUMAN]			SK-MEL-28	Q06323	Proteasome activator complex subunit 1 OS=Homo sapiens GN=PSME1 PE=1 SV=1 - [PSME1_HUMAN]
	SK-MEL-28	P53004	Biliverdin reductase A OS=Homo sapiens GN=BLVRA PE=1 SV=2 - [BIEA_HUMAN]			SK-MEL-28	P60953	Cell division control protein 42 homolog OS=Homo sapiens GN=CDC42 PE=1 SV=2 - [CDC42_HUMAN]			SK-MEL-28	Q14444	Caprin-1 OS=Homo sapiens GN=CAPRIN1 PE=1 SV=2 - [CAPR1_HUMAN]
	SK-MEL-28	O43390	Heterogeneous nuclear ribonucleoprotein R OS=Homo sapiens GN=HNRNPR PE=1 SV=1 - [HNRPR_HUMAN]			SK-MEL-28	Q8N8A2	Serine/threonine-protein phosphatase 6 regulatory ankyrin repeat subunit B OS=Homo sapiens GN=ANKRD44 PE=1 SV=3 - [ANR44_HUMAN]			SK-MEL-28	P01111	GTPase NRas OS=Homo sapiens GN=NRAS PE=1 SV=1 - [RASN_HUMAN]
	SK-MEL-28	P31948	Stress-induced-phosphoprotein 1 OS=Homo sapiens GN=STIP1 PE=1 SV=1 - [STIP1_HUMAN]			SK-MEL-28	P99999	Cytochrome c OS=Homo sapiens GN=CYCS PE=1 SV=2 - [CYC_HUMAN]			SK-MEL-28	Q14165	Malectin OS=Homo sapiens GN=MLEC PE=1 SV=1 - [MLEC_HUMAN]
	SK-MEL-28	Q9NRD1	F-box only protein 6 OS=Homo sapiens GN=FBXO6 PE=1 SV=1 - [FBX6_HUMAN]			SK-MEL-28	P62249	40S ribosomal protein S16 OS=Homo sapiens GN=RPS16 PE=1 SV=2 - [RS16_HUMAN]			SK-MEL-28	P48047	ATP synthase subunit O, mitochondrial OS=Homo sapiens GN=ATP5O PE=1 SV=1 - [ATPO_HUMAN]
	SK-MEL-28	Q9P2B2	Prostaglandin F2 receptor negative regulator OS=Homo sapiens GN=PTGFRN PE=1 SV=2 - [FPRP_HUMAN]			SK-MEL-28	Q04637	Eukaryotic translation initiation factor 4 gamma 1 OS=Homo sapiens GN=EIF4G1 PE=1 SV=4 - [IF4G1_HUMAN]			SK-MEL-28	Q13616	Cullin-1 OS=Homo sapiens GN=CUL1 PE=1 SV=2 - [CUL1_HUMAN]
	SK-MEL-28	Q9UNM6	26S proteasome non-ATPase regulatory subunit 13 OS=Homo sapiens GN=PSMD13 PE=1 SV=2 - [PSD13_HUMAN]			SK-MEL-28	Q9Y4I1	Unconventional myosin-Va OS=Homo sapiens GN=MYO5A PE=1 SV=2 - [MYO5A_HUMAN]			SK-MEL-28	P62333	26S protease regulatory subunit 10B OS=Homo sapiens GN=PSMC6 PE=1 SV=1 - [PRS10_HUMAN]
	SK-MEL-28	Q6NVY1	3-hydroxyisobutyryl-CoA hydrolase, mitochondrial OS=Homo sapiens GN=HIBCH PE=1 SV=2 - [HIBCH_HUMAN]			SK-MEL-28	O75489	NADH dehydrogenase [ubiquinone] iron-sulfur protein 3, mitochondrial OS=Homo sapiens GN=NDUFS3 PE=1 SV=1 - [NDUS3_HUMAN]			SK-MEL-28	Q9UJS0	Calcium-binding mitochondrial carrier protein Aralar2 OS=Homo sapiens GN=SLC25A13 PE=1 SV=2 - [CMC2_HUMAN]
	SK-MEL-28	O00560	Syntenin-1 OS=Homo sapiens GN=SDCBP PE=1 SV=1 - [SDCB1_HUMAN]			SK-MEL-28	Q08J23	tRNA (cytosine(34)-C(5))-methyltransferase OS=Homo sapiens GN=NSUN2 PE=1 SV=2 - [NSUN2_HUMAN]			SK-MEL-28	O60271	C-Jun-amino-terminal kinase-interacting protein 4 OS=Homo sapiens GN=SPAG9 PE=1 SV=4 - [JIP4_HUMAN]
	SK-MEL-28	P61221	ATP-binding cassette sub-family E member 1 OS=Homo sapiens GN=ABCE1 PE=1 SV=1 - [ABCE1_HUMAN]			SK-MEL-28	P20618	Proteasome subunit beta type-1 OS=Homo sapiens GN=PSMB1 PE=1 SV=2 - [PSB1_HUMAN]			SK-MEL-28	P25398	40S ribosomal protein S12 OS=Homo sapiens GN=RPS12 PE=1 SV=3 - [RS12_HUMAN]
	SK-MEL-28	P25205	DNA replication licensing factor MCM3 OS=Homo sapiens GN=MCM3 PE=1 SV=3 - [MCM3_HUMAN]			SK-MEL-28	P33993	DNA replication licensing factor MCM7 OS=Homo sapiens GN=MCM7 PE=1 SV=4 - [MCM7_HUMAN]			SK-MEL-28	Q96AB3	Isochorismatase domain-containing protein 2, mitochondrial OS=Homo sapiens GN=ISOC2 PE=1 SV=1 - [ISOC2_HUMAN]
	SK-MEL-28	P05362	Intercellular adhesion molecule 1 OS=Homo sapiens GN=ICAM1 PE=1 SV=2 - [ICAM1_HUMAN]			SK-MEL-28	Q93009	Ubiquitin carboxyl-terminal hydrolase 7 OS=Homo sapiens GN=USP7 PE=1 SV=2 - [UBP7_HUMAN]			SK-MEL-28	P43307	Translocon-associated protein subunit alpha OS=Homo sapiens GN=SSR1 PE=1 SV=3 - [SSRA_HUMAN]
	SK-MEL-28	Q96KP4	Cytosolic non-specific dipeptidase OS=Homo sapiens GN=CNDP2 PE=1 SV=2 - [CNDP2_HUMAN]			SK-MEL-28	Q92973	Transportin-1 OS=Homo sapiens GN=TNPO1 PE=1 SV=2 - [TNPO1_HUMAN]			SK-MEL-28	P63208	S-phase kinase-associated protein 1 OS=Homo sapiens GN=SKP1 PE=1 SV=2 - [SKP1_HUMAN]
	SK-MEL-28	Q9HCE0	Ectopic P granules protein 5 homolog OS=Homo sapiens GN=EPG5 PE=2 SV=2 - [EPG5_HUMAN]			SK-MEL-28	P50570	Dynamin-2 OS=Homo sapiens GN=DNM2 PE=1 SV=2 - [DYN2_HUMAN]			SK-MEL-28	Q96G03	Phosphoglucomutase-2 OS=Homo sapiens GN=PGM2 PE=1 SV=4 - [PGM2_HUMAN]
	SK-MEL-28	Q14573	Inositol 1,4,5-trisphosphate receptor type 3 OS=Homo sapiens GN=ITPR3 PE=1 SV=2 - [ITPR3_HUMAN]			SK-MEL-28	Q9BQG0	Myb-binding protein 1A OS=Homo sapiens GN=MYBBP1A PE=1 SV=2 - [MBB1A_HUMAN]			SK-MEL-28	Q14108	Lysosome membrane protein 2 OS=Homo sapiens GN=SCARB2 PE=1 SV=2 - [SCRB2_HUMAN]
	SK-MEL-28	P62316	Small nuclear ribonucleoprotein Sm D2 OS=Homo sapiens GN=SNRPD2 PE=1 SV=1 - [SMD2_HUMAN]			SK-MEL-28	Q13510	Acid ceramidase OS=Homo sapiens GN=ASAH1 PE=1 SV=5 - [ASAH1_HUMAN]			SK-MEL-28	Q9P0J7	E3 ubiquitin-protein ligase KCMF1 OS=Homo sapiens GN=KCMF1 PE=1 SV=2 - [KCMF1_HUMAN]
	SK-MEL-28	P61970	Nuclear transport factor 2 OS=Homo sapiens GN=NUTF2 PE=1 SV=1 - [NTF2_HUMAN]			SK-MEL-28	P17844	Probable ATP-dependent RNA helicase DDX5 OS=Homo sapiens GN=DDX5 PE=1 SV=1 - [DDX5_HUMAN]			SK-MEL-28	P61313	60S ribosomal protein L15 OS=Homo sapiens GN=RPL15 PE=1 SV=2 - [RL15_HUMAN]
	SK-MEL-28	Q9NZ08	Endoplasmic reticulum aminopeptidase 1 OS=Homo sapiens GN=ERAP1 PE=1 SV=3 - [ERAP1_HUMAN]			SK-MEL-28	Q9UBE0	SUMO-activating enzyme subunit 1 OS=Homo sapiens GN=SAE1 PE=1 SV=1 - [SAE1_HUMAN]			SK-MEL-28	P50570	Dynamin-2 OS=Homo sapiens GN=DNM2 PE=1 SV=2 - [DYN2_HUMAN]
	SK-MEL-28	Q13409	Cytoplasmic dynein 1 intermediate chain 2 OS=Homo sapiens GN=DYNC1I2 PE=1 SV=3 - [DC1I2_HUMAN]			SK-MEL-28	P21291	Cysteine and glycine-rich protein 1 OS=Homo sapiens GN=CSRP1 PE=1 SV=3 - [CSRP1_HUMAN]			SK-MEL-28	Q8N5K1	CDGSH iron-sulfur domain-containing protein 2 OS=Homo sapiens GN=CISD2 PE=1 SV=1 - [CISD2_HUMAN]
	SK-MEL-28	Q16795	NADH dehydrogenase [ubiquinone] 1 alpha subcomplex subunit 9, mitochondrial OS=Homo sapiens GN=NDUFA9 PE=1 SV=2 - [NDUA9_HUMAN]			SK-MEL-28	O43847	Nardilysin OS=Homo sapiens GN=NRD1 PE=1 SV=2 - [NRDC_HUMAN]			SK-MEL-28	Q16401	26S proteasome non-ATPase regulatory subunit 5 OS=Homo sapiens GN=PSMD5 PE=1 SV=3 - [PSMD5_HUMAN]
	SK-MEL-28	Q53EP0	Fibronectin type III domain-containing protein 3B OS=Homo sapiens GN=FNDC3B PE=1 SV=2 - [FND3B_HUMAN]			SK-MEL-28	P17931	Galectin-3 OS=Homo sapiens GN=LGALS3 PE=1 SV=5 - [LEG3_HUMAN]			SK-MEL-28	P60903	Protein S100-A10 OS=Homo sapiens GN=S100A10 PE=1 SV=2 - [S10AA_HUMAN]
	SK-MEL-28	O00429	Dynamin-1-like protein OS=Homo sapiens GN=DNM1L PE=1 SV=2 - [DNM1L_HUMAN]			SK-MEL-28	Q96RQ3	Methylcrotonoyl-CoA carboxylase subunit alpha, mitochondrial OS=Homo sapiens GN=MCCC1 PE=1 SV=3 - [MCCA_HUMAN]			SK-MEL-28	Q01469	Fatty acid-binding protein, epidermal OS=Homo sapiens GN=FABP5 PE=1 SV=3 - [FABP5_HUMAN]
	SK-MEL-28	Q16555	Dihydropyrimidinase-related protein 2 OS=Homo sapiens GN=DPYSL2 PE=1 SV=1 - [DPYL2_HUMAN]			SK-MEL-28	Q9UID3	Vacuolar protein sorting-associated protein 51 homolog OS=Homo sapiens GN=VPS51 PE=1 SV=2 - [VPS51_HUMAN]			SK-MEL-28	P53992	Protein transport protein Sec24C OS=Homo sapiens GN=SEC24C PE=1 SV=3 - [SC24C_HUMAN]
	SK-MEL-28	P20936	Ras GTPase-activating protein 1 OS=Homo sapiens GN=RASA1 PE=1 SV=1 - [RASA1_HUMAN]			SK-MEL-28	P46781	40S ribosomal protein S9 OS=Homo sapiens GN=RPS9 PE=1 SV=3 - [RS9_HUMAN]			SK-MEL-28	P00492	Hypoxanthine-guanine phosphoribosyltransferase OS=Homo sapiens GN=HPRT1 PE=1 SV=2 - [HPRT_HUMAN]
	SK-MEL-28	Q13308	Inactive tyrosine-protein kinase 7 OS=Homo sapiens GN=PTK7 PE=1 SV=2 - [PTK7_HUMAN]			SK-MEL-28	P33992	DNA replication licensing factor MCM5 OS=Homo sapiens GN=MCM5 PE=1 SV=5 - [MCM5_HUMAN]			SK-MEL-28	Q9H3U1	Protein unc-45 homolog A OS=Homo sapiens GN=UNC45A PE=1 SV=1 - [UN45A_HUMAN]
	SK-MEL-28	Q96AG4	Leucine-rich repeat-containing protein 59 OS=Homo sapiens GN=LRRC59 PE=1 SV=1 - [LRC59_HUMAN]			SK-MEL-28	Q13404	Ubiquitin-conjugating enzyme E2 variant 1 OS=Homo sapiens GN=UBE2V1 PE=1 SV=2 - [UB2V1_HUMAN]			SK-MEL-28	Q12792	Twinfilin-1 OS=Homo sapiens GN=TWF1 PE=1 SV=3 - [TWF1_HUMAN]
	SK-MEL-28	P00390	Glutathione reductase, mitochondrial OS=Homo sapiens GN=GSR PE=1 SV=2 - [GSHR_HUMAN]			SK-MEL-28	Q8IX12	Cell division cycle and apoptosis regulator protein 1 OS=Homo sapiens GN=CCAR1 PE=1 SV=2 - [CCAR1_HUMAN]			SK-MEL-28	Q7Z7H5	Transmembrane emp24 domain-containing protein 4 OS=Homo sapiens GN=TMED4 PE=1 SV=1 - [TMED4_HUMAN]
	SK-MEL-28	P62269	40S ribosomal protein S18 OS=Homo sapiens GN=RPS18 PE=1 SV=3 - [RS18_HUMAN]			SK-MEL-28	Q6NVY1	3-hydroxyisobutyryl-CoA hydrolase, mitochondrial OS=Homo sapiens GN=HIBCH PE=1 SV=2 - [HIBCH_HUMAN]			SK-MEL-28	P61201	COP9 signalosome complex subunit 2 OS=Homo sapiens GN=COPS2 PE=1 SV=1 - [CSN2_HUMAN]
	SK-MEL-28	Q04900	Sialomucin core protein 24 OS=Homo sapiens GN=CD164 PE=1 SV=2 - [MUC24_HUMAN]			SK-MEL-28	O60645	Exocyst complex component 3 OS=Homo sapiens GN=EXOC3 PE=1 SV=2 - [EXOC3_HUMAN]			SK-MEL-28	A6NHL2	Tubulin alpha chain-like 3 OS=Homo sapiens GN=TUBAL3 PE=1 SV=2 - [TBAL3_HUMAN]
	SK-MEL-28	Q16531	DNA damage-binding protein 1 OS=Homo sapiens GN=DDB1 PE=1 SV=1 - [DDB1_HUMAN]			SK-MEL-28	Q9Y4P1	Cysteine protease ATG4B OS=Homo sapiens GN=ATG4B PE=1 SV=2 - [ATG4B_HUMAN]			SK-MEL-28	P62829	60S ribosomal protein L23 OS=Homo sapiens GN=RPL23 PE=1 SV=1 - [RL23_HUMAN]
	SK-MEL-28	Q9UQ80	Proliferation-associated protein 2G4 OS=Homo sapiens GN=PA2G4 PE=1 SV=3 - [PA2G4_HUMAN]			SK-MEL-28	P40967	Melanocyte protein PMEL OS=Homo sapiens GN=PMEL PE=1 SV=2 - [PMEL_HUMAN]			SK-MEL-28	Q9GZS3	WD repeat-containing protein 61 OS=Homo sapiens GN=WDR61 PE=1 SV=1 - [WDR61_HUMAN]
	SK-MEL-28	P62333	26S protease regulatory subunit 10B OS=Homo sapiens GN=PSMC6 PE=1 SV=1 - [PRS10_HUMAN]			SK-MEL-28	P62318	Small nuclear ribonucleoprotein Sm D3 OS=Homo sapiens GN=SNRPD3 PE=1 SV=1 - [SMD3_HUMAN]			SK-MEL-28	Q8NCW5	NAD(P)H-hydrate epimerase OS=Homo sapiens GN=APOA1BP PE=1 SV=2 - [NNRE_HUMAN]
	SK-MEL-28	P02794	Ferritin heavy chain OS=Homo sapiens GN=FTH1 PE=1 SV=2 - [FRIH_HUMAN]			SK-MEL-28	Q9NX62	Inositol monophosphatase 3 OS=Homo sapiens GN=IMPAD1 PE=1 SV=1 - [IMPA3_HUMAN]			SK-MEL-28	O43390	Heterogeneous nuclear ribonucleoprotein R OS=Homo sapiens GN=HNRNPR PE=1 SV=1 - [HNRPR_HUMAN]
	SK-MEL-28	P49792	E3 SUMO-protein ligase RanBP2 OS=Homo sapiens GN=RANBP2 PE=1 SV=2 - [RBP2_HUMAN]			SK-MEL-28	P09429	High mobility group protein B1 OS=Homo sapiens GN=HMGB1 PE=1 SV=3 - [HMGB1_HUMAN]			SK-MEL-28	Q8WUM4	Programmed cell death 6-interacting protein OS=Homo sapiens GN=PDCD6IP PE=1 SV=1 - [PDC6I_HUMAN]
	SK-MEL-28	Q92499	ATP-dependent RNA helicase DDX1 OS=Homo sapiens GN=DDX1 PE=1 SV=2 - [DDX1_HUMAN]			SK-MEL-28	Q13557	Calcium/calmodulin-dependent protein kinase type II subunit delta OS=Homo sapiens GN=CAMK2D PE=1 SV=3 - [KCC2D_HUMAN]			SK-MEL-28	Q9UH99	SUN domain-containing protein 2 OS=Homo sapiens GN=SUN2 PE=1 SV=3 - [SUN2_HUMAN]
	SK-MEL-28	Q3ZCQ8	Mitochondrial import inner membrane translocase subunit TIM50 OS=Homo sapiens GN=TIMM50 PE=1 SV=2 - [TIM50_HUMAN]			SK-MEL-28	Q15042	Rab3 GTPase-activating protein catalytic subunit OS=Homo sapiens GN=RAB3GAP1 PE=1 SV=3 - [RB3GP_HUMAN]			SK-MEL-28	Q13724	Mannosyl-oligosaccharide glucosidase OS=Homo sapiens GN=MOGS PE=1 SV=5 - [MOGS_HUMAN]
	SK-MEL-28	Q9BX68	Histidine triad nucleotide-binding protein 2, mitochondrial OS=Homo sapiens GN=HINT2 PE=1 SV=1 - [HINT2_HUMAN]			SK-MEL-28	Q9HAV4	Exportin-5 OS=Homo sapiens GN=XPO5 PE=1 SV=1 - [XPO5_HUMAN]			SK-MEL-28	Q9BTW9	Tubulin-specific chaperone D OS=Homo sapiens GN=TBCD PE=1 SV=2 - [TBCD_HUMAN]
	SK-MEL-28	Q969Z0	Protein TBRG4 OS=Homo sapiens GN=TBRG4 PE=1 SV=1 - [TBRG4_HUMAN]			SK-MEL-28	P19623	Spermidine synthase OS=Homo sapiens GN=SRM PE=1 SV=1 - [SPEE_HUMAN]			SK-MEL-28	Q9P2R3	Rabankyrin-5 OS=Homo sapiens GN=ANKFY1 PE=1 SV=2 - [ANFY1_HUMAN]
	SK-MEL-28	Q92820	Gamma-glutamyl hydrolase OS=Homo sapiens GN=GGH PE=1 SV=2 - [GGH_HUMAN]			SK-MEL-28	Q9HCC0	Methylcrotonoyl-CoA carboxylase beta chain, mitochondrial OS=Homo sapiens GN=MCCC2 PE=1 SV=1 - [MCCB_HUMAN]			SK-MEL-28	P08574	Cytochrome c1, heme protein, mitochondrial OS=Homo sapiens GN=CYC1 PE=1 SV=3 - [CY1_HUMAN]
	SK-MEL-28	Q15833	Syntaxin-binding protein 2 OS=Homo sapiens GN=STXBP2 PE=1 SV=2 - [STXB2_HUMAN]			SK-MEL-28	P31930	Cytochrome b-c1 complex subunit 1, mitochondrial OS=Homo sapiens GN=UQCRC1 PE=1 SV=3 - [QCR1_HUMAN]			SK-MEL-28	O95831	Apoptosis-inducing factor 1, mitochondrial OS=Homo sapiens GN=AIFM1 PE=1 SV=1 - [AIFM1_HUMAN]
	SK-MEL-28	Q15056	Eukaryotic translation initiation factor 4H OS=Homo sapiens GN=EIF4H PE=1 SV=5 - [IF4H_HUMAN]			SK-MEL-28	P40937	Replication factor C subunit 5 OS=Homo sapiens GN=RFC5 PE=1 SV=1 - [RFC5_HUMAN]			SK-MEL-28	O60664	Perilipin-3 OS=Homo sapiens GN=PLIN3 PE=1 SV=3 - [PLIN3_HUMAN]
	SK-MEL-28	P55957	BH3-interacting domain death agonist OS=Homo sapiens GN=BID PE=1 SV=1 - [BID_HUMAN]			SK-MEL-28	P54577	Tyrosine--tRNA ligase, cytoplasmic OS=Homo sapiens GN=YARS PE=1 SV=4 - [SYYC_HUMAN]			SK-MEL-28	Q15075	Early endosome antigen 1 OS=Homo sapiens GN=EEA1 PE=1 SV=2 - [EEA1_HUMAN]
	SK-MEL-28	Q16706	Alpha-mannosidase 2 OS=Homo sapiens GN=MAN2A1 PE=1 SV=2 - [MA2A1_HUMAN]			SK-MEL-28	Q9P0J7	E3 ubiquitin-protein ligase KCMF1 OS=Homo sapiens GN=KCMF1 PE=1 SV=2 - [KCMF1_HUMAN]			SK-MEL-28	P46821	Microtubule-associated protein 1B OS=Homo sapiens GN=MAP1B PE=1 SV=2 - [MAP1B_HUMAN]
	SK-MEL-28	P09110	3-ketoacyl-CoA thiolase, peroxisomal OS=Homo sapiens GN=ACAA1 PE=1 SV=2 - [THIK_HUMAN]			SK-MEL-28	P55209	Nucleosome assembly protein 1-like 1 OS=Homo sapiens GN=NAP1L1 PE=1 SV=1 - [NP1L1_HUMAN]			SK-MEL-28	O75746	Calcium-binding mitochondrial carrier protein Aralar1 OS=Homo sapiens GN=SLC25A12 PE=1 SV=2 - [CMC1_HUMAN]
	SK-MEL-28	O95292	Vesicle-associated membrane protein-associated protein B/C OS=Homo sapiens GN=VAPB PE=1 SV=3 - [VAPB_HUMAN]			SK-MEL-28	P20073	Annexin A7 OS=Homo sapiens GN=ANXA7 PE=1 SV=3 - [ANXA7_HUMAN]			SK-MEL-28	Q969Z0	Protein TBRG4 OS=Homo sapiens GN=TBRG4 PE=1 SV=1 - [TBRG4_HUMAN]
	SK-MEL-28	Q01105	Protein SET OS=Homo sapiens GN=SET PE=1 SV=3 - [SET_HUMAN]			SK-MEL-28	Q13347	Eukaryotic translation initiation factor 3 subunit I OS=Homo sapiens GN=EIF3I PE=1 SV=1 - [EIF3I_HUMAN]			SK-MEL-28	P62910	60S ribosomal protein L32 OS=Homo sapiens GN=RPL32 PE=1 SV=2 - [RL32_HUMAN]
	SK-MEL-28	O00116	Alkyldihydroxyacetonephosphate synthase, peroxisomal OS=Homo sapiens GN=AGPS PE=1 SV=1 - [ADAS_HUMAN]			SK-MEL-28	P06865	Beta-hexosaminidase subunit alpha OS=Homo sapiens GN=HEXA PE=1 SV=2 - [HEXA_HUMAN]			SK-MEL-28	Q15758	Neutral amino acid transporter B(0) OS=Homo sapiens GN=SLC1A5 PE=1 SV=2 - [AAAT_HUMAN]
	SK-MEL-28	P17980	26S protease regulatory subunit 6A OS=Homo sapiens GN=PSMC3 PE=1 SV=3 - [PRS6A_HUMAN]			SK-MEL-28	P38919	Eukaryotic initiation factor 4A-III OS=Homo sapiens GN=EIF4A3 PE=1 SV=4 - [IF4A3_HUMAN]			SK-MEL-28	Q9BY32	Inosine triphosphate pyrophosphatase OS=Homo sapiens GN=ITPA PE=1 SV=2 - [ITPA_HUMAN]
	SK-MEL-28	O14617	AP-3 complex subunit delta-1 OS=Homo sapiens GN=AP3D1 PE=1 SV=1 - [AP3D1_HUMAN]			SK-MEL-28	Q9Y3B8	Oligoribonuclease, mitochondrial OS=Homo sapiens GN=REXO2 PE=1 SV=3 - [ORN_HUMAN]			SK-MEL-28	Q9NP58	ATP-binding cassette sub-family B member 6, mitochondrial OS=Homo sapiens GN=ABCB6 PE=1 SV=1 - [ABCB6_HUMAN]
	SK-MEL-28	Q13724	Mannosyl-oligosaccharide glucosidase OS=Homo sapiens GN=MOGS PE=1 SV=5 - [MOGS_HUMAN]			SK-MEL-28	Q96CS3	FAS-associated factor 2 OS=Homo sapiens GN=FAF2 PE=1 SV=2 - [FAF2_HUMAN]			SK-MEL-28	P00568	Adenylate kinase isoenzyme 1 OS=Homo sapiens GN=AK1 PE=1 SV=3 - [KAD1_HUMAN]
	SK-MEL-28	O00764	Pyridoxal kinase OS=Homo sapiens GN=PDXK PE=1 SV=1 - [PDXK_HUMAN]			SK-MEL-28	P51659	Peroxisomal multifunctional enzyme type 2 OS=Homo sapiens GN=HSD17B4 PE=1 SV=3 - [DHB4_HUMAN]			SK-MEL-28	Q6PKG0	La-related protein 1 OS=Homo sapiens GN=LARP1 PE=1 SV=2 - [LARP1_HUMAN]
	SK-MEL-28	P52272	Heterogeneous nuclear ribonucleoprotein M OS=Homo sapiens GN=HNRNPM PE=1 SV=3 - [HNRPM_HUMAN]			SK-MEL-28	Q9UI12	V-type proton ATPase subunit H OS=Homo sapiens GN=ATP6V1H PE=1 SV=1 - [VATH_HUMAN]			SK-MEL-28	P47756	F-actin-capping protein subunit beta OS=Homo sapiens GN=CAPZB PE=1 SV=4 - [CAPZB_HUMAN]
	SK-MEL-28	O75431	Metaxin-2 OS=Homo sapiens GN=MTX2 PE=1 SV=1 - [MTX2_HUMAN]			SK-MEL-28	Q8IXB1	DnaJ homolog subfamily C member 10 OS=Homo sapiens GN=DNAJC10 PE=1 SV=2 - [DJC10_HUMAN]			SK-MEL-28	Q9NQW7	Xaa-Pro aminopeptidase 1 OS=Homo sapiens GN=XPNPEP1 PE=1 SV=3 - [XPP1_HUMAN]
	SK-MEL-28	Q8IYS2	Uncharacterized protein KIAA2013 OS=Homo sapiens GN=KIAA2013 PE=2 SV=1 - [K2013_HUMAN]			SK-MEL-28	P00505	Aspartate aminotransferase, mitochondrial OS=Homo sapiens GN=GOT2 PE=1 SV=3 - [AATM_HUMAN]			SK-MEL-28	P22413	Ectonucleotide pyrophosphatase/phosphodiesterase family member 1 OS=Homo sapiens GN=ENPP1 PE=1 SV=2 - [ENPP1_HUMAN]
	SK-MEL-28	P19367	Hexokinase-1 OS=Homo sapiens GN=HK1 PE=1 SV=3 - [HXK1_HUMAN]			SK-MEL-28	O00425	Insulin-like growth factor 2 mRNA-binding protein 3 OS=Homo sapiens GN=IGF2BP3 PE=1 SV=2 - [IF2B3_HUMAN]			SK-MEL-28	P61088	Ubiquitin-conjugating enzyme E2 N OS=Homo sapiens GN=UBE2N PE=1 SV=1 - [UBE2N_HUMAN]
	SK-MEL-28	O14578	Citron Rho-interacting kinase OS=Homo sapiens GN=CIT PE=1 SV=2 - [CTRO_HUMAN]			SK-MEL-28	O15371	Eukaryotic translation initiation factor 3 subunit D OS=Homo sapiens GN=EIF3D PE=1 SV=1 - [EIF3D_HUMAN]			SK-MEL-28	Q9UBQ7	Glyoxylate reductase/hydroxypyruvate reductase OS=Homo sapiens GN=GRHPR PE=1 SV=1 - [GRHPR_HUMAN]
	SK-MEL-28	P41091	Eukaryotic translation initiation factor 2 subunit 3 OS=Homo sapiens GN=EIF2S3 PE=1 SV=3 - [IF2G_HUMAN]			SK-MEL-28	P27986	Phosphatidylinositol 3-kinase regulatory subunit alpha OS=Homo sapiens GN=PIK3R1 PE=1 SV=2 - [P85A_HUMAN]			SK-MEL-28	Q9Y5M8	Signal recognition particle receptor subunit beta OS=Homo sapiens GN=SRPRB PE=1 SV=3 - [SRPRB_HUMAN]
	SK-MEL-28	P54709	Sodium/potassium-transporting ATPase subunit beta-3 OS=Homo sapiens GN=ATP1B3 PE=1 SV=1 - [AT1B3_HUMAN]			SK-MEL-28	P17612	cAMP-dependent protein kinase catalytic subunit alpha OS=Homo sapiens GN=PRKACA PE=1 SV=2 - [KAPCA_HUMAN]			SK-MEL-28	P11047	Laminin subunit gamma-1 OS=Homo sapiens GN=LAMC1 PE=1 SV=3 - [LAMC1_HUMAN]
	SK-MEL-28	P49641	Alpha-mannosidase 2x OS=Homo sapiens GN=MAN2A2 PE=2 SV=3 - [MA2A2_HUMAN]			SK-MEL-28	Q9BTW9	Tubulin-specific chaperone D OS=Homo sapiens GN=TBCD PE=1 SV=2 - [TBCD_HUMAN]			SK-MEL-28	P56134	ATP synthase subunit f, mitochondrial OS=Homo sapiens GN=ATP5J2 PE=1 SV=3 - [ATPK_HUMAN]
	SK-MEL-28	P10768	S-formylglutathione hydrolase OS=Homo sapiens GN=ESD PE=1 SV=2 - [ESTD_HUMAN]			SK-MEL-28	Q9H223	EH domain-containing protein 4 OS=Homo sapiens GN=EHD4 PE=1 SV=1 - [EHD4_HUMAN]			SK-MEL-28	Q9HB71	Calcyclin-binding protein OS=Homo sapiens GN=CACYBP PE=1 SV=2 - [CYBP_HUMAN]
	SK-MEL-28	Q9UI26	Importin-11 OS=Homo sapiens GN=IPO11 PE=1 SV=1 - [IPO11_HUMAN]			SK-MEL-28	Q9NZ08	Endoplasmic reticulum aminopeptidase 1 OS=Homo sapiens GN=ERAP1 PE=1 SV=3 - [ERAP1_HUMAN]			SK-MEL-28	P32119	Peroxiredoxin-2 OS=Homo sapiens GN=PRDX2 PE=1 SV=5 - [PRDX2_HUMAN]
	SK-MEL-28	O75116	Rho-associated protein kinase 2 OS=Homo sapiens GN=ROCK2 PE=1 SV=4 - [ROCK2_HUMAN]			SK-MEL-28	O14828	Secretory carrier-associated membrane protein 3 OS=Homo sapiens GN=SCAMP3 PE=1 SV=3 - [SCAM3_HUMAN]			SK-MEL-28	P69849	Nodal modulator 3 OS=Homo sapiens GN=NOMO3 PE=3 SV=2 - [NOMO3_HUMAN]
	SK-MEL-28	P05556	Integrin beta-1 OS=Homo sapiens GN=ITGB1 PE=1 SV=2 - [ITB1_HUMAN]			SK-MEL-28	Q9UNM6	26S proteasome non-ATPase regulatory subunit 13 OS=Homo sapiens GN=PSMD13 PE=1 SV=2 - [PSD13_HUMAN]			SK-MEL-28	P17844	Probable ATP-dependent RNA helicase DDX5 OS=Homo sapiens GN=DDX5 PE=1 SV=1 - [DDX5_HUMAN]
	SK-MEL-28	P54578	Ubiquitin carboxyl-terminal hydrolase 14 OS=Homo sapiens GN=USP14 PE=1 SV=3 - [UBP14_HUMAN]			SK-MEL-28	Q13155	Aminoacyl tRNA synthase complex-interacting multifunctional protein 2 OS=Homo sapiens GN=AIMP2 PE=1 SV=2 - [AIMP2_HUMAN]			SK-MEL-28	Q96CW1	AP-2 complex subunit mu OS=Homo sapiens GN=AP2M1 PE=1 SV=2 - [AP2M1_HUMAN]
	SK-MEL-28	P78395	Melanoma antigen preferentially expressed in tumors OS=Homo sapiens GN=PRAME PE=1 SV=1 - [PRAME_HUMAN]			SK-MEL-28	P61011	Signal recognition particle 54 kDa protein OS=Homo sapiens GN=SRP54 PE=1 SV=1 - [SRP54_HUMAN]			SK-MEL-28	P24941	Cyclin-dependent kinase 2 OS=Homo sapiens GN=CDK2 PE=1 SV=2 - [CDK2_HUMAN]
	SK-MEL-28	O43598	2'-deoxynucleoside 5'-phosphate N-hydrolase 1 OS=Homo sapiens GN=DNPH1 PE=1 SV=1 - [DNPH1_HUMAN]			SK-MEL-28	Q86UV5	Ubiquitin carboxyl-terminal hydrolase 48 OS=Homo sapiens GN=USP48 PE=1 SV=1 - [UBP48_HUMAN]			SK-MEL-28	P61221	ATP-binding cassette sub-family E member 1 OS=Homo sapiens GN=ABCE1 PE=1 SV=1 - [ABCE1_HUMAN]
	SK-MEL-28	Q15366	Poly(rC)-binding protein 2 OS=Homo sapiens GN=PCBP2 PE=1 SV=1 - [PCBP2_HUMAN]			SK-MEL-28	P25786	Proteasome subunit alpha type-1 OS=Homo sapiens GN=PSMA1 PE=1 SV=1 - [PSA1_HUMAN]			SK-MEL-28	O95336	6-phosphogluconolactonase OS=Homo sapiens GN=PGLS PE=1 SV=2 - [6PGL_HUMAN]
	SK-MEL-28	Q9UBS4	DnaJ homolog subfamily B member 11 OS=Homo sapiens GN=DNAJB11 PE=1 SV=1 - [DJB11_HUMAN]			SK-MEL-28	Q13637	Ras-related protein Rab-32 OS=Homo sapiens GN=RAB32 PE=1 SV=3 - [RAB32_HUMAN]			SK-MEL-28	Q9BVK6	Transmembrane emp24 domain-containing protein 9 OS=Homo sapiens GN=TMED9 PE=1 SV=2 - [TMED9_HUMAN]
	SK-MEL-28	Q14683	Structural maintenance of chromosomes protein 1A OS=Homo sapiens GN=SMC1A PE=1 SV=2 - [SMC1A_HUMAN]			SK-MEL-28	P10768	S-formylglutathione hydrolase OS=Homo sapiens GN=ESD PE=1 SV=2 - [ESTD_HUMAN]			SK-MEL-28	Q9HDC9	Adipocyte plasma membrane-associated protein OS=Homo sapiens GN=APMAP PE=1 SV=2 - [APMAP_HUMAN]
	SK-MEL-28	Q6PIU2	Neutral cholesterol ester hydrolase 1 OS=Homo sapiens GN=NCEH1 PE=1 SV=3 - [NCEH1_HUMAN]			SK-MEL-28	Q92900	Regulator of nonsense transcripts 1 OS=Homo sapiens GN=UPF1 PE=1 SV=2 - [RENT1_HUMAN]			SK-MEL-28	Q01105	Protein SET OS=Homo sapiens GN=SET PE=1 SV=3 - [SET_HUMAN]
	SK-MEL-28	Q06323	Proteasome activator complex subunit 1 OS=Homo sapiens GN=PSME1 PE=1 SV=1 - [PSME1_HUMAN]			SK-MEL-28	P48047	ATP synthase subunit O, mitochondrial OS=Homo sapiens GN=ATP5O PE=1 SV=1 - [ATPO_HUMAN]			SK-MEL-28	P12004	Proliferating cell nuclear antigen OS=Homo sapiens GN=PCNA PE=1 SV=1 - [PCNA_HUMAN]
	SK-MEL-28	Q9BPW8	Protein NipSnap homolog 1 OS=Homo sapiens GN=NIPSNAP1 PE=1 SV=1 - [NIPS1_HUMAN]			SK-MEL-28	Q6P996	Pyridoxal-dependent decarboxylase domain-containing protein 1 OS=Homo sapiens GN=PDXDC1 PE=1 SV=2 - [PDXD1_HUMAN]			SK-MEL-28	P14314	Glucosidase 2 subunit beta OS=Homo sapiens GN=PRKCSH PE=1 SV=2 - [GLU2B_HUMAN]
	SK-MEL-28	O75223	Gamma-glutamylcyclotransferase OS=Homo sapiens GN=GGCT PE=1 SV=1 - [GGCT_HUMAN]			SK-MEL-28	Q8TCU6	Phosphatidylinositol 3,4,5-trisphosphate-dependent Rac exchanger 1 protein OS=Homo sapiens GN=PREX1 PE=1 SV=3 - [PREX1_HUMAN]			SK-MEL-28	Q8NHH9	Atlastin-2 OS=Homo sapiens GN=ATL2 PE=1 SV=2 - [ATLA2_HUMAN]
	SK-MEL-28	Q9UHB9	Signal recognition particle subunit SRP68 OS=Homo sapiens GN=SRP68 PE=1 SV=2 - [SRP68_HUMAN]			SK-MEL-28	P10155	60 kDa SS-A/Ro ribonucleoprotein OS=Homo sapiens GN=TROVE2 PE=1 SV=2 - [RO60_HUMAN]			SK-MEL-28	O75844	CAAX prenyl protease 1 homolog OS=Homo sapiens GN=ZMPSTE24 PE=1 SV=2 - [FACE1_HUMAN]
	SK-MEL-28	Q15042	Rab3 GTPase-activating protein catalytic subunit OS=Homo sapiens GN=RAB3GAP1 PE=1 SV=3 - [RB3GP_HUMAN]			SK-MEL-28	Q16850	Lanosterol 14-alpha demethylase OS=Homo sapiens GN=CYP51A1 PE=1 SV=3 - [CP51A_HUMAN]			SK-MEL-28	O00232	26S proteasome non-ATPase regulatory subunit 12 OS=Homo sapiens GN=PSMD12 PE=1 SV=3 - [PSD12_HUMAN]
	SK-MEL-28	Q9NR09	Baculoviral IAP repeat-containing protein 6 OS=Homo sapiens GN=BIRC6 PE=1 SV=2 - [BIRC6_HUMAN]			SK-MEL-28	Q99805	Transmembrane 9 superfamily member 2 OS=Homo sapiens GN=TM9SF2 PE=1 SV=1 - [TM9S2_HUMAN]			SK-MEL-28	Q9BTT0	Acidic leucine-rich nuclear phosphoprotein 32 family member E OS=Homo sapiens GN=ANP32E PE=1 SV=1 - [AN32E_HUMAN]
	SK-MEL-28	Q86UP2	Kinectin OS=Homo sapiens GN=KTN1 PE=1 SV=1 - [KTN1_HUMAN]			SK-MEL-28	Q13616	Cullin-1 OS=Homo sapiens GN=CUL1 PE=1 SV=2 - [CUL1_HUMAN]			SK-MEL-28	Q9H4A5	Golgi phosphoprotein 3-like OS=Homo sapiens GN=GOLPH3L PE=1 SV=1 - [GLP3L_HUMAN]
	SK-MEL-28	O95831	Apoptosis-inducing factor 1, mitochondrial OS=Homo sapiens GN=AIFM1 PE=1 SV=1 - [AIFM1_HUMAN]			SK-MEL-28	Q13362	Serine/threonine-protein phosphatase 2A 56 kDa regulatory subunit gamma isoform OS=Homo sapiens GN=PPP2R5C PE=1 SV=3 - [2A5G_HUMAN]			SK-MEL-28	P21266	Glutathione S-transferase Mu 3 OS=Homo sapiens GN=GSTM3 PE=1 SV=3 - [GSTM3_HUMAN]
	SK-MEL-28	Q8TDI0	Chromodomain-helicase-DNA-binding protein 5 OS=Homo sapiens GN=CHD5 PE=1 SV=1 - [CHD5_HUMAN]			SK-MEL-28	P29144	Tripeptidyl-peptidase 2 OS=Homo sapiens GN=TPP2 PE=1 SV=4 - [TPP2_HUMAN]			SK-MEL-28	O95299	NADH dehydrogenase [ubiquinone] 1 alpha subcomplex subunit 10, mitochondrial OS=Homo sapiens GN=NDUFA10 PE=1 SV=1 - [NDUAA_HUMAN]
	SK-MEL-28	P07686	Beta-hexosaminidase subunit beta OS=Homo sapiens GN=HEXB PE=1 SV=3 - [HEXB_HUMAN]			SK-MEL-28	Q96BY6	Dedicator of cytokinesis protein 10 OS=Homo sapiens GN=DOCK10 PE=1 SV=3 - [DOC10_HUMAN]			SK-MEL-28	P42785	Lysosomal Pro-X carboxypeptidase OS=Homo sapiens GN=PRCP PE=1 SV=1 - [PCP_HUMAN]
	SK-MEL-28	P61421	V-type proton ATPase subunit d 1 OS=Homo sapiens GN=ATP6V0D1 PE=1 SV=1 - [VA0D1_HUMAN]			SK-MEL-28	Q8N163	Cell cycle and apoptosis regulator protein 2 OS=Homo sapiens GN=CCAR2 PE=1 SV=2 - [CCAR2_HUMAN]			SK-MEL-28	P37840	Alpha-synuclein OS=Homo sapiens GN=SNCA PE=1 SV=1 - [SYUA_HUMAN]
	SK-MEL-28	P15121	Aldose reductase OS=Homo sapiens GN=AKR1B1 PE=1 SV=3 - [ALDR_HUMAN]			SK-MEL-28	Q9H0D6	5'-3' exoribonuclease 2 OS=Homo sapiens GN=XRN2 PE=1 SV=1 - [XRN2_HUMAN]			SK-MEL-28	P52306	Rap1 GTPase-GDP dissociation stimulator 1 OS=Homo sapiens GN=RAP1GDS1 PE=1 SV=3 - [GDS1_HUMAN]
	SK-MEL-28	O60462	Neuropilin-2 OS=Homo sapiens GN=NRP2 PE=1 SV=2 - [NRP2_HUMAN]			SK-MEL-28	Q9HAV0	Guanine nucleotide-binding protein subunit beta-4 OS=Homo sapiens GN=GNB4 PE=1 SV=3 - [GBB4_HUMAN]			SK-MEL-28	Q96M27	Protein PRRC1 OS=Homo sapiens GN=PRRC1 PE=1 SV=1 - [PRRC1_HUMAN]
	SK-MEL-28	Q99436	Proteasome subunit beta type-7 OS=Homo sapiens GN=PSMB7 PE=1 SV=1 - [PSB7_HUMAN]			SK-MEL-28	P15927	Replication protein A 32 kDa subunit OS=Homo sapiens GN=RPA2 PE=1 SV=1 - [RFA2_HUMAN]			SK-MEL-28	P46776	60S ribosomal protein L27a OS=Homo sapiens GN=RPL27A PE=1 SV=2 - [RL27A_HUMAN]
	SK-MEL-28	Q14160	Protein scribble homolog OS=Homo sapiens GN=SCRIB PE=1 SV=4 - [SCRIB_HUMAN]			SK-MEL-28	P49736	DNA replication licensing factor MCM2 OS=Homo sapiens GN=MCM2 PE=1 SV=4 - [MCM2_HUMAN]			SK-MEL-28	P20339	Ras-related protein Rab-5A OS=Homo sapiens GN=RAB5A PE=1 SV=2 - [RAB5A_HUMAN]
	SK-MEL-28	Q8N3U4	Cohesin subunit SA-2 OS=Homo sapiens GN=STAG2 PE=1 SV=3 - [STAG2_HUMAN]			SK-MEL-28	Q16643	Drebrin OS=Homo sapiens GN=DBN1 PE=1 SV=4 - [DREB_HUMAN]			SK-MEL-28	Q9Y3B8	Oligoribonuclease, mitochondrial OS=Homo sapiens GN=REXO2 PE=1 SV=3 - [ORN_HUMAN]
	SK-MEL-28	P55145	Mesencephalic astrocyte-derived neurotrophic factor OS=Homo sapiens GN=MANF PE=1 SV=3 - [MANF_HUMAN]			SK-MEL-28	P56134	ATP synthase subunit f, mitochondrial OS=Homo sapiens GN=ATP5J2 PE=1 SV=3 - [ATPK_HUMAN]			SK-MEL-28	O43665	Regulator of G-protein signaling 10 OS=Homo sapiens GN=RGS10 PE=1 SV=2 - [RGS10_HUMAN]
	SK-MEL-28	P07741	Adenine phosphoribosyltransferase OS=Homo sapiens GN=APRT PE=1 SV=2 - [APT_HUMAN]			SK-MEL-28	P27694	Replication protein A 70 kDa DNA-binding subunit OS=Homo sapiens GN=RPA1 PE=1 SV=2 - [RFA1_HUMAN]			SK-MEL-28	P38117	Electron transfer flavoprotein subunit beta OS=Homo sapiens GN=ETFB PE=1 SV=3 - [ETFB_HUMAN]
	SK-MEL-28	Q9Y6M1	Insulin-like growth factor 2 mRNA-binding protein 2 OS=Homo sapiens GN=IGF2BP2 PE=1 SV=2 - [IF2B2_HUMAN]			SK-MEL-28	Q5T4S7	E3 ubiquitin-protein ligase UBR4 OS=Homo sapiens GN=UBR4 PE=1 SV=1 - [UBR4_HUMAN]			SK-MEL-28	P07741	Adenine phosphoribosyltransferase OS=Homo sapiens GN=APRT PE=1 SV=2 - [APT_HUMAN]
	SK-MEL-28	P39656	Dolichyl-diphosphooligosaccharide--protein glycosyltransferase 48 kDa subunit OS=Homo sapiens GN=DDOST PE=1 SV=4 - [OST48_HUMAN]			SK-MEL-28	Q08945	FACT complex subunit SSRP1 OS=Homo sapiens GN=SSRP1 PE=1 SV=1 - [SSRP1_HUMAN]			SK-MEL-28	P38435	Vitamin K-dependent gamma-carboxylase OS=Homo sapiens GN=GGCX PE=1 SV=2 - [VKGC_HUMAN]
	SK-MEL-28	Q14997	Proteasome activator complex subunit 4 OS=Homo sapiens GN=PSME4 PE=1 SV=2 - [PSME4_HUMAN]			SK-MEL-28	P52948	Nuclear pore complex protein Nup98-Nup96 OS=Homo sapiens GN=NUP98 PE=1 SV=4 - [NUP98_HUMAN]			SK-MEL-28	P25789	Proteasome subunit alpha type-4 OS=Homo sapiens GN=PSMA4 PE=1 SV=1 - [PSA4_HUMAN]
	SK-MEL-28	Q9NP58	ATP-binding cassette sub-family B member 6, mitochondrial OS=Homo sapiens GN=ABCB6 PE=1 SV=1 - [ABCB6_HUMAN]								SK-MEL-28	A1L0T0	Acetolactate synthase-like protein OS=Homo sapiens GN=ILVBL PE=1 SV=2 - [ILVBL_HUMAN]
	SK-MEL-28	P07108	Acyl-CoA-binding protein OS=Homo sapiens GN=DBI PE=1 SV=2 - [ACBP_HUMAN]								SK-MEL-28	P09110	3-ketoacyl-CoA thiolase, peroxisomal OS=Homo sapiens GN=ACAA1 PE=1 SV=2 - [THIK_HUMAN]
	SK-MEL-28	Q96A65	Exocyst complex component 4 OS=Homo sapiens GN=EXOC4 PE=1 SV=1 - [EXOC4_HUMAN]								SK-MEL-28	P04179	Superoxide dismutase [Mn], mitochondrial OS=Homo sapiens GN=SOD2 PE=1 SV=2 - [SODM_HUMAN]
	SK-MEL-28	P14868	Aspartate--tRNA ligase, cytoplasmic OS=Homo sapiens GN=DARS PE=1 SV=2 - [SYDC_HUMAN]								SK-MEL-28	Q12797	Aspartyl/asparaginyl beta-hydroxylase OS=Homo sapiens GN=ASPH PE=1 SV=3 - [ASPH_HUMAN]
	SK-MEL-28	P11177	Pyruvate dehydrogenase E1 component subunit beta, mitochondrial OS=Homo sapiens GN=PDHB PE=1 SV=3 - [ODPB_HUMAN]								SK-MEL-28	P17174	Aspartate aminotransferase, cytoplasmic OS=Homo sapiens GN=GOT1 PE=1 SV=3 - [AATC_HUMAN]
	SK-MEL-28	P49354	Protein farnesyltransferase/geranylgeranyltransferase type-1 subunit alpha OS=Homo sapiens GN=FNTA PE=1 SV=1 - [FNTA_HUMAN]								SK-MEL-28	P15170	Eukaryotic peptide chain release factor GTP-binding subunit ERF3A OS=Homo sapiens GN=GSPT1 PE=1 SV=1 - [ERF3A_HUMAN]
	SK-MEL-28	Q14444	Caprin-1 OS=Homo sapiens GN=CAPRIN1 PE=1 SV=2 - [CAPR1_HUMAN]								SK-MEL-28	P49736	DNA replication licensing factor MCM2 OS=Homo sapiens GN=MCM2 PE=1 SV=4 - [MCM2_HUMAN]
	SK-MEL-28	Q9BXP5	Serrate RNA effector molecule homolog OS=Homo sapiens GN=SRRT PE=1 SV=1 - [SRRT_HUMAN]								SK-MEL-28	O60462	Neuropilin-2 OS=Homo sapiens GN=NRP2 PE=1 SV=2 - [NRP2_HUMAN]
	SK-MEL-28	Q14CX7	N-alpha-acetyltransferase 25, NatB auxiliary subunit OS=Homo sapiens GN=NAA25 PE=1 SV=1 - [NAA25_HUMAN]								SK-MEL-28	P30038	Delta-1-pyrroline-5-carboxylate dehydrogenase, mitochondrial OS=Homo sapiens GN=ALDH4A1 PE=1 SV=3 - [AL4A1_HUMAN]
	SK-MEL-28	A6NHL2	Tubulin alpha chain-like 3 OS=Homo sapiens GN=TUBAL3 PE=1 SV=2 - [TBAL3_HUMAN]								SK-MEL-28	P31025	Lipocalin-1 OS=Homo sapiens GN=LCN1 PE=1 SV=1 - [LCN1_HUMAN]
	SK-MEL-28	Q2M389	WASH complex subunit 7 OS=Homo sapiens GN=KIAA1033 PE=1 SV=2 - [WASH7_HUMAN]								SK-MEL-28	Q9UJ70	N-acetyl-D-glucosamine kinase OS=Homo sapiens GN=NAGK PE=1 SV=4 - [NAGK_HUMAN]
	SK-MEL-28	P04062	Glucosylceramidase OS=Homo sapiens GN=GBA PE=1 SV=3 - [GLCM_HUMAN]								SK-MEL-28	P35998	26S protease regulatory subunit 7 OS=Homo sapiens GN=PSMC2 PE=1 SV=3 - [PRS7_HUMAN]
	SK-MEL-28	Q7L2E3	Putative ATP-dependent RNA helicase DHX30 OS=Homo sapiens GN=DHX30 PE=1 SV=1 - [DHX30_HUMAN]								SK-MEL-28	O75347	Tubulin-specific chaperone A OS=Homo sapiens GN=TBCA PE=1 SV=3 - [TBCA_HUMAN]
	SK-MEL-28	Q9BTT0	Acidic leucine-rich nuclear phosphoprotein 32 family member E OS=Homo sapiens GN=ANP32E PE=1 SV=1 - [AN32E_HUMAN]								SK-MEL-28	Q9UIA9	Exportin-7 OS=Homo sapiens GN=XPO7 PE=1 SV=3 - [XPO7_HUMAN]
	SK-MEL-28	O75489	NADH dehydrogenase [ubiquinone] iron-sulfur protein 3, mitochondrial OS=Homo sapiens GN=NDUFS3 PE=1 SV=1 - [NDUS3_HUMAN]								SK-MEL-28	Q9BZZ5	Apoptosis inhibitor 5 OS=Homo sapiens GN=API5 PE=1 SV=3 - [API5_HUMAN]
	SK-MEL-28	P13473	Lysosome-associated membrane glycoprotein 2 OS=Homo sapiens GN=LAMP2 PE=1 SV=2 - [LAMP2_HUMAN]								SK-MEL-28	Q14258	E3 ubiquitin/ISG15 ligase TRIM25 OS=Homo sapiens GN=TRIM25 PE=1 SV=2 - [TRI25_HUMAN]
	SK-MEL-28	O60739	Eukaryotic translation initiation factor 1b OS=Homo sapiens GN=EIF1B PE=1 SV=2 - [EIF1B_HUMAN]								SK-MEL-28	Q9UHD8	Septin-9 OS=Homo sapiens GN=SEPT9 PE=1 SV=2 - [SEPT9_HUMAN]
	SK-MEL-28	P22694	cAMP-dependent protein kinase catalytic subunit beta OS=Homo sapiens GN=PRKACB PE=1 SV=2 - [KAPCB_HUMAN]								SK-MEL-28	Q9ULA0	Aspartyl aminopeptidase OS=Homo sapiens GN=DNPEP PE=1 SV=1 - [DNPEP_HUMAN]
	SK-MEL-28	P12004	Proliferating cell nuclear antigen OS=Homo sapiens GN=PCNA PE=1 SV=1 - [PCNA_HUMAN]								SK-MEL-28	Q13492	Phosphatidylinositol-binding clathrin assembly protein OS=Homo sapiens GN=PICALM PE=1 SV=2 - [PICAL_HUMAN]
	SK-MEL-28	Q9BRG1	Vacuolar protein-sorting-associated protein 25 OS=Homo sapiens GN=VPS25 PE=1 SV=1 - [VPS25_HUMAN]								SK-MEL-28	P51659	Peroxisomal multifunctional enzyme type 2 OS=Homo sapiens GN=HSD17B4 PE=1 SV=3 - [DHB4_HUMAN]
	SK-MEL-28	Q96L92	Sorting nexin-27 OS=Homo sapiens GN=SNX27 PE=1 SV=2 - [SNX27_HUMAN]								SK-MEL-28	Q8N2K0	Monoacylglycerol lipase ABHD12 OS=Homo sapiens GN=ABHD12 PE=1 SV=2 - [ABD12_HUMAN]
	SK-MEL-28	Q96FW1	Ubiquitin thioesterase OTUB1 OS=Homo sapiens GN=OTUB1 PE=1 SV=2 - [OTUB1_HUMAN]								SK-MEL-28	Q9BX68	Histidine triad nucleotide-binding protein 2, mitochondrial OS=Homo sapiens GN=HINT2 PE=1 SV=1 - [HINT2_HUMAN]
	SK-MEL-28	P28066	Proteasome subunit alpha type-5 OS=Homo sapiens GN=PSMA5 PE=1 SV=3 - [PSA5_HUMAN]								SK-MEL-28	Q86YS6	Ras-related protein Rab-43 OS=Homo sapiens GN=RAB43 PE=1 SV=1 - [RAB43_HUMAN]
	SK-MEL-28	O75340	Programmed cell death protein 6 OS=Homo sapiens GN=PDCD6 PE=1 SV=1 - [PDCD6_HUMAN]								SK-MEL-28	Q9Y2B0	Protein canopy homolog 2 OS=Homo sapiens GN=CNPY2 PE=1 SV=1 - [CNPY2_HUMAN]
	SK-MEL-28	O95336	6-phosphogluconolactonase OS=Homo sapiens GN=PGLS PE=1 SV=2 - [6PGL_HUMAN]								SK-MEL-28	Q9NRD1	F-box only protein 6 OS=Homo sapiens GN=FBXO6 PE=1 SV=1 - [FBX6_HUMAN]
	SK-MEL-28	Q9HD45	Transmembrane 9 superfamily member 3 OS=Homo sapiens GN=TM9SF3 PE=1 SV=2 - [TM9S3_HUMAN]								SK-MEL-28	Q5H9R7	Serine/threonine-protein phosphatase 6 regulatory subunit 3 OS=Homo sapiens GN=PPP6R3 PE=1 SV=2 - [PP6R3_HUMAN]
	SK-MEL-28	P07384	Calpain-1 catalytic subunit OS=Homo sapiens GN=CAPN1 PE=1 SV=1 - [CAN1_HUMAN]								SK-MEL-28	P13798	Acylamino-acid-releasing enzyme OS=Homo sapiens GN=APEH PE=1 SV=4 - [ACPH_HUMAN]
	SK-MEL-28	O15294	UDP-N-acetylglucosamine--peptide N-acetylglucosaminyltransferase 110 kDa subunit OS=Homo sapiens GN=OGT PE=1 SV=3 - [OGT1_HUMAN]								SK-MEL-28	P13693	Translationally-controlled tumor protein OS=Homo sapiens GN=TPT1 PE=1 SV=1 - [TCTP_HUMAN]
	SK-MEL-28	Q8N3C0	Activating signal cointegrator 1 complex subunit 3 OS=Homo sapiens GN=ASCC3 PE=1 SV=3 - [ASCC3_HUMAN]								SK-MEL-28	P36959	GMP reductase 1 OS=Homo sapiens GN=GMPR PE=1 SV=1 - [GMPR1_HUMAN]
	SK-MEL-28	O00625	Pirin OS=Homo sapiens GN=PIR PE=1 SV=1 - [PIR_HUMAN]								SK-MEL-28	Q9UKM7	Endoplasmic reticulum mannosyl-oligosaccharide 1,2-alpha-mannosidase OS=Homo sapiens GN=MAN1B1 PE=1 SV=2 - [MA1B1_HUMAN]
	SK-MEL-28	Q96N67	Dedicator of cytokinesis protein 7 OS=Homo sapiens GN=DOCK7 PE=1 SV=4 - [DOCK7_HUMAN]								SK-MEL-28	P67775	Serine/threonine-protein phosphatase 2A catalytic subunit alpha isoform OS=Homo sapiens GN=PPP2CA PE=1 SV=1 - [PP2AA_HUMAN]
	SK-MEL-28	Q7Z7F7	39S ribosomal protein L55, mitochondrial OS=Homo sapiens GN=MRPL55 PE=1 SV=1 - [RM55_HUMAN]								SK-MEL-28	Q08J23	tRNA (cytosine(34)-C(5))-methyltransferase OS=Homo sapiens GN=NSUN2 PE=1 SV=2 - [NSUN2_HUMAN]
	SK-MEL-28	Q14738	Serine/threonine-protein phosphatase 2A 56 kDa regulatory subunit delta isoform OS=Homo sapiens GN=PPP2R5D PE=1 SV=1 - [2A5D_HUMAN]								SK-MEL-28	Q14CX7	N-alpha-acetyltransferase 25, NatB auxiliary subunit OS=Homo sapiens GN=NAA25 PE=1 SV=1 - [NAA25_HUMAN]
	SK-MEL-28	P46781	40S ribosomal protein S9 OS=Homo sapiens GN=RPS9 PE=1 SV=3 - [RS9_HUMAN]								SK-MEL-28	P16930	Fumarylacetoacetase OS=Homo sapiens GN=FAH PE=1 SV=2 - [FAAA_HUMAN]
	SK-MEL-28	P52292	Importin subunit alpha-1 OS=Homo sapiens GN=KPNA2 PE=1 SV=1 - [IMA1_HUMAN]								SK-MEL-28	P24666	Low molecular weight phosphotyrosine protein phosphatase OS=Homo sapiens GN=ACP1 PE=1 SV=3 - [PPAC_HUMAN]
	SK-MEL-28	Q66K14	TBC1 domain family member 9B OS=Homo sapiens GN=TBC1D9B PE=1 SV=3 - [TBC9B_HUMAN]								SK-MEL-28	O95248	Myotubularin-related protein 5 OS=Homo sapiens GN=SBF1 PE=1 SV=3 - [MTMR5_HUMAN]
	SK-MEL-28	Q9UID3	Vacuolar protein sorting-associated protein 51 homolog OS=Homo sapiens GN=VPS51 PE=1 SV=2 - [VPS51_HUMAN]								SK-MEL-28	P54920	Alpha-soluble NSF attachment protein OS=Homo sapiens GN=NAPA PE=1 SV=3 - [SNAA_HUMAN]
	SK-MEL-28	P46063	ATP-dependent DNA helicase Q1 OS=Homo sapiens GN=RECQL PE=1 SV=3 - [RECQ1_HUMAN]								SK-MEL-28	Q9NQH7	Probable Xaa-Pro aminopeptidase 3 OS=Homo sapiens GN=XPNPEP3 PE=1 SV=1 - [XPP3_HUMAN]
	SK-MEL-28	P42765	3-ketoacyl-CoA thiolase, mitochondrial OS=Homo sapiens GN=ACAA2 PE=1 SV=2 - [THIM_HUMAN]								SK-MEL-28	P61006	Ras-related protein Rab-8A OS=Homo sapiens GN=RAB8A PE=1 SV=1 - [RAB8A_HUMAN]
	SK-MEL-28	P37837	Transaldolase OS=Homo sapiens GN=TALDO1 PE=1 SV=2 - [TALDO_HUMAN]								SK-MEL-28	P21589	5'-nucleotidase OS=Homo sapiens GN=NT5E PE=1 SV=1 - [5NTD_HUMAN]
	SK-MEL-28	P49023	Paxillin OS=Homo sapiens GN=PXN PE=1 SV=3 - [PAXI_HUMAN]								SK-MEL-28	Q8IXQ6	Poly [ADP-ribose] polymerase 9 OS=Homo sapiens GN=PARP9 PE=1 SV=2 - [PARP9_HUMAN]
	SK-MEL-28	Q8TCS8	Polyribonucleotide nucleotidyltransferase 1, mitochondrial OS=Homo sapiens GN=PNPT1 PE=1 SV=2 - [PNPT1_HUMAN]								SK-MEL-28	P22695	Cytochrome b-c1 complex subunit 2, mitochondrial OS=Homo sapiens GN=UQCRC2 PE=1 SV=3 - [QCR2_HUMAN]
	SK-MEL-28	P04632	Calpain small subunit 1 OS=Homo sapiens GN=CAPNS1 PE=1 SV=1 - [CPNS1_HUMAN]								SK-MEL-28	P07910	Heterogeneous nuclear ribonucleoproteins C1/C2 OS=Homo sapiens GN=HNRNPC PE=1 SV=4 - [HNRPC_HUMAN]
	SK-MEL-28	P21283	V-type proton ATPase subunit C 1 OS=Homo sapiens GN=ATP6V1C1 PE=1 SV=4 - [VATC1_HUMAN]								SK-MEL-28	P61020	Ras-related protein Rab-5B OS=Homo sapiens GN=RAB5B PE=1 SV=1 - [RAB5B_HUMAN]
	SK-MEL-28	Q03013	Glutathione S-transferase Mu 4 OS=Homo sapiens GN=GSTM4 PE=1 SV=3 - [GSTM4_HUMAN]								SK-MEL-28	Q9Y5Y2	Cytosolic Fe-S cluster assembly factor NUBP2 OS=Homo sapiens GN=NUBP2 PE=1 SV=1 - [NUBP2_HUMAN]
	SK-MEL-28	Q03001	Dystonin OS=Homo sapiens GN=DST PE=1 SV=4 - [DYST_HUMAN]								SK-MEL-28	Q8IWE2	Protein NOXP20 OS=Homo sapiens GN=FAM114A1 PE=1 SV=2 - [NXP20_HUMAN]
	SK-MEL-28	P52294	Importin subunit alpha-5 OS=Homo sapiens GN=KPNA1 PE=1 SV=3 - [IMA5_HUMAN]								SK-MEL-28	O95155	Ubiquitin conjugation factor E4 B OS=Homo sapiens GN=UBE4B PE=1 SV=1 - [UBE4B_HUMAN]
	SK-MEL-28	O15144	Actin-related protein 2/3 complex subunit 2 OS=Homo sapiens GN=ARPC2 PE=1 SV=1 - [ARPC2_HUMAN]								SK-MEL-28	O43924	Retinal rod rhodopsin-sensitive cGMP 3',5'-cyclic phosphodiesterase subunit delta OS=Homo sapiens GN=PDE6D PE=1 SV=1 - [PDE6D_HUMAN]
	SK-MEL-28	P04792	Heat shock protein beta-1 OS=Homo sapiens GN=HSPB1 PE=1 SV=2 - [HSPB1_HUMAN]								SK-MEL-28	P50213	Isocitrate dehydrogenase [NAD] subunit alpha, mitochondrial OS=Homo sapiens GN=IDH3A PE=1 SV=1 - [IDH3A_HUMAN]
	SK-MEL-28	Q13423	NAD(P) transhydrogenase, mitochondrial OS=Homo sapiens GN=NNT PE=1 SV=3 - [NNTM_HUMAN]								SK-MEL-28	Q6XQN6	Nicotinate phosphoribosyltransferase OS=Homo sapiens GN=NAPRT PE=1 SV=2 - [PNCB_HUMAN]
	SK-MEL-28	Q92896	Golgi apparatus protein 1 OS=Homo sapiens GN=GLG1 PE=1 SV=2 - [GSLG1_HUMAN]								SK-MEL-28	Q13439	Golgin subfamily A member 4 OS=Homo sapiens GN=GOLGA4 PE=1 SV=1 - [GOGA4_HUMAN]
	SK-MEL-28	Q86W92	Liprin-beta-1 OS=Homo sapiens GN=PPFIBP1 PE=1 SV=2 - [LIPB1_HUMAN]								SK-MEL-28	Q9HCC0	Methylcrotonoyl-CoA carboxylase beta chain, mitochondrial OS=Homo sapiens GN=MCCC2 PE=1 SV=1 - [MCCB_HUMAN]
	SK-MEL-28	P57740	Nuclear pore complex protein Nup107 OS=Homo sapiens GN=NUP107 PE=1 SV=1 - [NU107_HUMAN]								SK-MEL-28	Q15477	Helicase SKI2W OS=Homo sapiens GN=SKIV2L PE=1 SV=3 - [SKIV2_HUMAN]
	SK-MEL-28	Q9H6S0	Probable ATP-dependent RNA helicase YTHDC2 OS=Homo sapiens GN=YTHDC2 PE=1 SV=2 - [YTDC2_HUMAN]								SK-MEL-28	P36639	7,8-dihydro-8-oxoguanine triphosphatase OS=Homo sapiens GN=NUDT1 PE=1 SV=3 - [8ODP_HUMAN]
	SK-MEL-28	Q9GZL7	Ribosome biogenesis protein WDR12 OS=Homo sapiens GN=WDR12 PE=1 SV=2 - [WDR12_HUMAN]								SK-MEL-28	O95486	Protein transport protein Sec24A OS=Homo sapiens GN=SEC24A PE=1 SV=2 - [SC24A_HUMAN]
	SK-MEL-28	O76013	Keratin, type I cuticular Ha6 OS=Homo sapiens GN=KRT36 PE=2 SV=1 - [KRT36_HUMAN]								SK-MEL-28	Q9C0B1	Alpha-ketoglutarate-dependent dioxygenase FTO OS=Homo sapiens GN=FTO PE=1 SV=3 - [FTO_HUMAN]
	SK-MEL-28	P23381	Tryptophan--tRNA ligase, cytoplasmic OS=Homo sapiens GN=WARS PE=1 SV=2 - [SYWC_HUMAN]								SK-MEL-28	P68400	Casein kinase II subunit alpha OS=Homo sapiens GN=CSNK2A1 PE=1 SV=1 - [CSK21_HUMAN]
	SK-MEL-28	Q86UL3	Glycerol-3-phosphate acyltransferase 4 OS=Homo sapiens GN=AGPAT6 PE=1 SV=1 - [GPAT4_HUMAN]								SK-MEL-28	P17931	Galectin-3 OS=Homo sapiens GN=LGALS3 PE=1 SV=5 - [LEG3_HUMAN]
	SK-MEL-28	O94874	E3 UFM1-protein ligase 1 OS=Homo sapiens GN=UFL1 PE=1 SV=2 - [UFL1_HUMAN]								SK-MEL-28	P49321	Nuclear autoantigenic sperm protein OS=Homo sapiens GN=NASP PE=1 SV=2 - [NASP_HUMAN]
	SK-MEL-28	Q9Y295	Developmentally-regulated GTP-binding protein 1 OS=Homo sapiens GN=DRG1 PE=1 SV=1 - [DRG1_HUMAN]								SK-MEL-28	Q13347	Eukaryotic translation initiation factor 3 subunit I OS=Homo sapiens GN=EIF3I PE=1 SV=1 - [EIF3I_HUMAN]
	SK-MEL-28	Q9HAV4	Exportin-5 OS=Homo sapiens GN=XPO5 PE=1 SV=1 - [XPO5_HUMAN]								SK-MEL-28	Q9Y2D4	Exocyst complex component 6B OS=Homo sapiens GN=EXOC6B PE=1 SV=3 - [EXC6B_HUMAN]
	SK-MEL-28	Q9H2J4	Phosducin-like protein 3 OS=Homo sapiens GN=PDCL3 PE=1 SV=1 - [PDCL3_HUMAN]								SK-MEL-28	P15927	Replication protein A 32 kDa subunit OS=Homo sapiens GN=RPA2 PE=1 SV=1 - [RFA2_HUMAN]
	SK-MEL-28	Q969N2	GPI transamidase component PIG-T OS=Homo sapiens GN=PIGT PE=1 SV=1 - [PIGT_HUMAN]								SK-MEL-28	P61106	Ras-related protein Rab-14 OS=Homo sapiens GN=RAB14 PE=1 SV=4 - [RAB14_HUMAN]
	SK-MEL-28	P27105	Erythrocyte band 7 integral membrane protein OS=Homo sapiens GN=STOM PE=1 SV=3 - [STOM_HUMAN]								SK-MEL-28	P29144	Tripeptidyl-peptidase 2 OS=Homo sapiens GN=TPP2 PE=1 SV=4 - [TPP2_HUMAN]
	SK-MEL-28	P56134	ATP synthase subunit f, mitochondrial OS=Homo sapiens GN=ATP5J2 PE=1 SV=3 - [ATPK_HUMAN]								SK-MEL-28	P62318	Small nuclear ribonucleoprotein Sm D3 OS=Homo sapiens GN=SNRPD3 PE=1 SV=1 - [SMD3_HUMAN]
	SK-MEL-28	P98160	Basement membrane-specific heparan sulfate proteoglycan core protein OS=Homo sapiens GN=HSPG2 PE=1 SV=4 - [PGBM_HUMAN]								SK-MEL-28	O43156	TELO2-interacting protein 1 homolog OS=Homo sapiens GN=TTI1 PE=1 SV=3 - [TTI1_HUMAN]
	SK-MEL-28	Q9Y2A7	Nck-associated protein 1 OS=Homo sapiens GN=NCKAP1 PE=1 SV=1 - [NCKP1_HUMAN]								SK-MEL-28	Q14019	Coactosin-like protein OS=Homo sapiens GN=COTL1 PE=1 SV=3 - [COTL1_HUMAN]
	SK-MEL-28	Q8TCU6	Phosphatidylinositol 3,4,5-trisphosphate-dependent Rac exchanger 1 protein OS=Homo sapiens GN=PREX1 PE=1 SV=3 - [PREX1_HUMAN]								SK-MEL-28	Q13404	Ubiquitin-conjugating enzyme E2 variant 1 OS=Homo sapiens GN=UBE2V1 PE=1 SV=2 - [UB2V1_HUMAN]
	SK-MEL-28	Q9Y263	Phospholipase A-2-activating protein OS=Homo sapiens GN=PLAA PE=1 SV=2 - [PLAP_HUMAN]								SK-MEL-28	O00469	Procollagen-lysine,2-oxoglutarate 5-dioxygenase 2 OS=Homo sapiens GN=PLOD2 PE=1 SV=2 - [PLOD2_HUMAN]
	SK-MEL-28	P21589	5'-nucleotidase OS=Homo sapiens GN=NT5E PE=1 SV=1 - [5NTD_HUMAN]								SK-MEL-28	P49792	E3 SUMO-protein ligase RanBP2 OS=Homo sapiens GN=RANBP2 PE=1 SV=2 - [RBP2_HUMAN]
	SK-MEL-28	P83876	Thioredoxin-like protein 4A OS=Homo sapiens GN=TXNL4A PE=1 SV=1 - [TXN4A_HUMAN]								SK-MEL-28	Q969H8	Myeloid-derived growth factor OS=Homo sapiens GN=MYDGF PE=1 SV=1 - [MYDGF_HUMAN]
	SK-MEL-28	P61764	Syntaxin-binding protein 1 OS=Homo sapiens GN=STXBP1 PE=1 SV=1 - [STXB1_HUMAN]								SK-MEL-28	Q8N8A2	Serine/threonine-protein phosphatase 6 regulatory ankyrin repeat subunit B OS=Homo sapiens GN=ANKRD44 PE=1 SV=3 - [ANR44_HUMAN]
	SK-MEL-28	Q96DE0	U8 snoRNA-decapping enzyme OS=Homo sapiens GN=NUDT16 PE=1 SV=2 - [NUD16_HUMAN]								SK-MEL-28	Q99653	Calcineurin B homologous protein 1 OS=Homo sapiens GN=CHP1 PE=1 SV=3 - [CHP1_HUMAN]
	SK-MEL-28	P33121	Long-chain-fatty-acid--CoA ligase 1 OS=Homo sapiens GN=ACSL1 PE=1 SV=1 - [ACSL1_HUMAN]								SK-MEL-28	Q9Y3D6	Mitochondrial fission 1 protein OS=Homo sapiens GN=FIS1 PE=1 SV=2 - [FIS1_HUMAN]
	SK-MEL-28	Q13084	39S ribosomal protein L28, mitochondrial OS=Homo sapiens GN=MRPL28 PE=1 SV=4 - [RM28_HUMAN]								SK-MEL-28	Q14683	Structural maintenance of chromosomes protein 1A OS=Homo sapiens GN=SMC1A PE=1 SV=2 - [SMC1A_HUMAN]
	SK-MEL-28	Q13347	Eukaryotic translation initiation factor 3 subunit I OS=Homo sapiens GN=EIF3I PE=1 SV=1 - [EIF3I_HUMAN]								SK-MEL-28	Q9Y547	Intraflagellar transport protein 25 homolog OS=Homo sapiens GN=HSPB11 PE=1 SV=1 - [IFT25_HUMAN]
	SK-MEL-28	P47985	Cytochrome b-c1 complex subunit Rieske, mitochondrial OS=Homo sapiens GN=UQCRFS1 PE=1 SV=2 - [UCRI_HUMAN]								SK-MEL-28	P62277	40S ribosomal protein S13 OS=Homo sapiens GN=RPS13 PE=1 SV=2 - [RS13_HUMAN]
	SK-MEL-28	Q9H4M9	EH domain-containing protein 1 OS=Homo sapiens GN=EHD1 PE=1 SV=2 - [EHD1_HUMAN]								SK-MEL-28	P43034	Platelet-activating factor acetylhydrolase IB subunit alpha OS=Homo sapiens GN=PAFAH1B1 PE=1 SV=2 - [LIS1_HUMAN]
	SK-MEL-28	Q9ULK4	Mediator of RNA polymerase II transcription subunit 23 OS=Homo sapiens GN=MED23 PE=1 SV=2 - [MED23_HUMAN]								SK-MEL-28	P14735	Insulin-degrading enzyme OS=Homo sapiens GN=IDE PE=1 SV=4 - [IDE_HUMAN]
	SK-MEL-28	Q9C0E2	Exportin-4 OS=Homo sapiens GN=XPO4 PE=1 SV=2 - [XPO4_HUMAN]								SK-MEL-28	P52701	DNA mismatch repair protein Msh6 OS=Homo sapiens GN=MSH6 PE=1 SV=2 - [MSH6_HUMAN]
	SK-MEL-28	P48637	Glutathione synthetase OS=Homo sapiens GN=GSS PE=1 SV=1 - [GSHB_HUMAN]								SK-MEL-28	Q9Y312	Protein AAR2 homolog OS=Homo sapiens GN=AAR2 PE=1 SV=2 - [AAR2_HUMAN]
	SK-MEL-28	Q9NUQ9	Protein FAM49B OS=Homo sapiens GN=FAM49B PE=1 SV=1 - [FA49B_HUMAN]								SK-MEL-28	Q92945	Far upstream element-binding protein 2 OS=Homo sapiens GN=KHSRP PE=1 SV=4 - [FUBP2_HUMAN]
	SK-MEL-28	Q14376	UDP-glucose 4-epimerase OS=Homo sapiens GN=GALE PE=1 SV=2 - [GALE_HUMAN]								SK-MEL-28	O75694	Nuclear pore complex protein Nup155 OS=Homo sapiens GN=NUP155 PE=1 SV=1 - [NU155_HUMAN]
	SK-MEL-28	O75746	Calcium-binding mitochondrial carrier protein Aralar1 OS=Homo sapiens GN=SLC25A12 PE=1 SV=2 - [CMC1_HUMAN]								SK-MEL-28	P46781	40S ribosomal protein S9 OS=Homo sapiens GN=RPS9 PE=1 SV=3 - [RS9_HUMAN]
	SK-MEL-28	P51665	26S proteasome non-ATPase regulatory subunit 7 OS=Homo sapiens GN=PSMD7 PE=1 SV=2 - [PSMD7_HUMAN]								SK-MEL-28	Q15833	Syntaxin-binding protein 2 OS=Homo sapiens GN=STXBP2 PE=1 SV=2 - [STXB2_HUMAN]
	SK-MEL-28	Q9P000	COMM domain-containing protein 9 OS=Homo sapiens GN=COMMD9 PE=1 SV=2 - [COMD9_HUMAN]								SK-MEL-28	P62750	60S ribosomal protein L23a OS=Homo sapiens GN=RPL23A PE=1 SV=1 - [RL23A_HUMAN]
	SK-MEL-28	Q9UH99	SUN domain-containing protein 2 OS=Homo sapiens GN=SUN2 PE=1 SV=3 - [SUN2_HUMAN]								SK-MEL-28	Q14914	Prostaglandin reductase 1 OS=Homo sapiens GN=PTGR1 PE=1 SV=2 - [PTGR1_HUMAN]
	SK-MEL-28	Q02978	Mitochondrial 2-oxoglutarate/malate carrier protein OS=Homo sapiens GN=SLC25A11 PE=1 SV=3 - [M2OM_HUMAN]								SK-MEL-28	Q8IXB1	DnaJ homolog subfamily C member 10 OS=Homo sapiens GN=DNAJC10 PE=1 SV=2 - [DJC10_HUMAN]
	SK-MEL-28	O95352	Ubiquitin-like modifier-activating enzyme ATG7 OS=Homo sapiens GN=ATG7 PE=1 SV=1 - [ATG7_HUMAN]								SK-MEL-28	P07384	Calpain-1 catalytic subunit OS=Homo sapiens GN=CAPN1 PE=1 SV=1 - [CAN1_HUMAN]
	SK-MEL-28	P20674	Cytochrome c oxidase subunit 5A, mitochondrial OS=Homo sapiens GN=COX5A PE=1 SV=2 - [COX5A_HUMAN]								SK-MEL-28	Q13158	FAS-associated death domain protein OS=Homo sapiens GN=FADD PE=1 SV=1 - [FADD_HUMAN]
	SK-MEL-28	Q6IBS0	Twinfilin-2 OS=Homo sapiens GN=TWF2 PE=1 SV=2 - [TWF2_HUMAN]								SK-MEL-28	P49593	Protein phosphatase 1F OS=Homo sapiens GN=PPM1F PE=1 SV=3 - [PPM1F_HUMAN]
	SK-MEL-28	O75935	Dynactin subunit 3 OS=Homo sapiens GN=DCTN3 PE=1 SV=1 - [DCTN3_HUMAN]								SK-MEL-28	Q9NR45	Sialic acid synthase OS=Homo sapiens GN=NANS PE=1 SV=2 - [SIAS_HUMAN]
	SK-MEL-28	Q9BWD1	Acetyl-CoA acetyltransferase, cytosolic OS=Homo sapiens GN=ACAT2 PE=1 SV=2 - [THIC_HUMAN]								SK-MEL-28	Q8TEX9	Importin-4 OS=Homo sapiens GN=IPO4 PE=1 SV=2 - [IPO4_HUMAN]
	SK-MEL-28	P16949	Stathmin OS=Homo sapiens GN=STMN1 PE=1 SV=3 - [STMN1_HUMAN]								SK-MEL-28	Q04837	Single-stranded DNA-binding protein, mitochondrial OS=Homo sapiens GN=SSBP1 PE=1 SV=1 - [SSBP_HUMAN]
	SK-MEL-28	Q6PCB7	Long-chain fatty acid transport protein 1 OS=Homo sapiens GN=SLC27A1 PE=2 SV=1 - [S27A1_HUMAN]								SK-MEL-28	Q8WYA6	Beta-catenin-like protein 1 OS=Homo sapiens GN=CTNNBL1 PE=1 SV=1 - [CTBL1_HUMAN]
	SK-MEL-28	O43324	Eukaryotic translation elongation factor 1 epsilon-1 OS=Homo sapiens GN=EEF1E1 PE=1 SV=1 - [MCA3_HUMAN]								SK-MEL-28	Q96IU4	Alpha/beta hydrolase domain-containing protein 14B OS=Homo sapiens GN=ABHD14B PE=1 SV=1 - [ABHEB_HUMAN]
	SK-MEL-28	P22307	Non-specific lipid-transfer protein OS=Homo sapiens GN=SCP2 PE=1 SV=2 - [NLTP_HUMAN]								SK-MEL-28	Q13564	NEDD8-activating enzyme E1 regulatory subunit OS=Homo sapiens GN=NAE1 PE=1 SV=1 - [ULA1_HUMAN]
	SK-MEL-28	O00505	Importin subunit alpha-4 OS=Homo sapiens GN=KPNA3 PE=1 SV=2 - [IMA4_HUMAN]								SK-MEL-28	Q96KA5	Cleft lip and palate transmembrane protein 1-like protein OS=Homo sapiens GN=CLPTM1L PE=1 SV=1 - [CLP1L_HUMAN]
	SK-MEL-28	Q9H845	Acyl-CoA dehydrogenase family member 9, mitochondrial OS=Homo sapiens GN=ACAD9 PE=1 SV=1 - [ACAD9_HUMAN]								SK-MEL-28	O95602	DNA-directed RNA polymerase I subunit RPA1 OS=Homo sapiens GN=POLR1A PE=1 SV=2 - [RPA1_HUMAN]
	SK-MEL-28	Q07864	DNA polymerase epsilon catalytic subunit A OS=Homo sapiens GN=POLE PE=1 SV=5 - [DPOE1_HUMAN]								SK-MEL-28	P23381	Tryptophan--tRNA ligase, cytoplasmic OS=Homo sapiens GN=WARS PE=1 SV=2 - [SYWC_HUMAN]
	SK-MEL-28	O94806	Serine/threonine-protein kinase D3 OS=Homo sapiens GN=PRKD3 PE=1 SV=1 - [KPCD3_HUMAN]								SK-MEL-28	Q16643	Drebrin OS=Homo sapiens GN=DBN1 PE=1 SV=4 - [DREB_HUMAN]
	SK-MEL-28	P62873	Guanine nucleotide-binding protein G(I)/G(S)/G(T) subunit beta-1 OS=Homo sapiens GN=GNB1 PE=1 SV=3 - [GBB1_HUMAN]								SK-MEL-28	Q8IZP2	Putative protein FAM10A4 OS=Homo sapiens GN=ST13P4 PE=5 SV=1 - [ST134_HUMAN]
	SK-MEL-28	P26368	Splicing factor U2AF 65 kDa subunit OS=Homo sapiens GN=U2AF2 PE=1 SV=4 - [U2AF2_HUMAN]								SK-MEL-28	P57740	Nuclear pore complex protein Nup107 OS=Homo sapiens GN=NUP107 PE=1 SV=1 - [NU107_HUMAN]
	SK-MEL-28	P52907	F-actin-capping protein subunit alpha-1 OS=Homo sapiens GN=CAPZA1 PE=1 SV=3 - [CAZA1_HUMAN]								SK-MEL-28	Q9Y4E8	Ubiquitin carboxyl-terminal hydrolase 15 OS=Homo sapiens GN=USP15 PE=1 SV=3 - [UBP15_HUMAN]
	SK-MEL-28	Q13144	Translation initiation factor eIF-2B subunit epsilon OS=Homo sapiens GN=EIF2B5 PE=1 SV=3 - [EI2BE_HUMAN]								SK-MEL-28	P35573	Glycogen debranching enzyme OS=Homo sapiens GN=AGL PE=1 SV=3 - [GDE_HUMAN]
	SK-MEL-28	P49593	Protein phosphatase 1F OS=Homo sapiens GN=PPM1F PE=1 SV=3 - [PPM1F_HUMAN]								SK-MEL-28	P09486	SPARC OS=Homo sapiens GN=SPARC PE=1 SV=1 - [SPRC_HUMAN]
	SK-MEL-28	Q9P258	Protein RCC2 OS=Homo sapiens GN=RCC2 PE=1 SV=2 - [RCC2_HUMAN]								SK-MEL-28	Q07954	Prolow-density lipoprotein receptor-related protein 1 OS=Homo sapiens GN=LRP1 PE=1 SV=2 - [LRP1_HUMAN]
	SK-MEL-28	Q9HDC9	Adipocyte plasma membrane-associated protein OS=Homo sapiens GN=APMAP PE=1 SV=2 - [APMAP_HUMAN]								SK-MEL-28	P20618	Proteasome subunit beta type-1 OS=Homo sapiens GN=PSMB1 PE=1 SV=2 - [PSB1_HUMAN]
	SK-MEL-28	Q9HB71	Calcyclin-binding protein OS=Homo sapiens GN=CACYBP PE=1 SV=2 - [CYBP_HUMAN]								SK-MEL-28	O95571	Persulfide dioxygenase ETHE1, mitochondrial OS=Homo sapiens GN=ETHE1 PE=1 SV=2 - [ETHE1_HUMAN]
	SK-MEL-28	Q9Y6D6	Brefeldin A-inhibited guanine nucleotide-exchange protein 1 OS=Homo sapiens GN=ARFGEF1 PE=1 SV=2 - [BIG1_HUMAN]								SK-MEL-28	Q9Y295	Developmentally-regulated GTP-binding protein 1 OS=Homo sapiens GN=DRG1 PE=1 SV=1 - [DRG1_HUMAN]
	SK-MEL-28	Q14554	Protein disulfide-isomerase A5 OS=Homo sapiens GN=PDIA5 PE=1 SV=1 - [PDIA5_HUMAN]								SK-MEL-28	Q9BW92	Threonine--tRNA ligase, mitochondrial OS=Homo sapiens GN=TARS2 PE=1 SV=1 - [SYTM_HUMAN]
	SK-MEL-28	Q8WXF1	Paraspeckle component 1 OS=Homo sapiens GN=PSPC1 PE=1 SV=1 - [PSPC1_HUMAN]								SK-MEL-28	Q6NUM9	All-trans-retinol 13,14-reductase OS=Homo sapiens GN=RETSAT PE=1 SV=2 - [RETST_HUMAN]
	SK-MEL-28	P30520	Adenylosuccinate synthetase isozyme 2 OS=Homo sapiens GN=ADSS PE=1 SV=3 - [PURA2_HUMAN]								SK-MEL-28	Q15645	Pachytene checkpoint protein 2 homolog OS=Homo sapiens GN=TRIP13 PE=1 SV=2 - [PCH2_HUMAN]
	SK-MEL-28	Q9HA77	Probable cysteine--tRNA ligase, mitochondrial OS=Homo sapiens GN=CARS2 PE=1 SV=1 - [SYCM_HUMAN]								SK-MEL-28	P12931	Proto-oncogene tyrosine-protein kinase Src OS=Homo sapiens GN=SRC PE=1 SV=3 - [SRC_HUMAN]
	SK-MEL-28	Q5VYK3	Proteasome-associated protein ECM29 homolog OS=Homo sapiens GN=ECM29 PE=1 SV=2 - [ECM29_HUMAN]								SK-MEL-28	Q9H9A6	Leucine-rich repeat-containing protein 40 OS=Homo sapiens GN=LRRC40 PE=1 SV=1 - [LRC40_HUMAN]
	SK-MEL-28	Q14139	Ubiquitin conjugation factor E4 A OS=Homo sapiens GN=UBE4A PE=1 SV=2 - [UBE4A_HUMAN]								SK-MEL-28	P04062	Glucosylceramidase OS=Homo sapiens GN=GBA PE=1 SV=3 - [GLCM_HUMAN]
	SK-MEL-28	P23368	NAD-dependent malic enzyme, mitochondrial OS=Homo sapiens GN=ME2 PE=1 SV=1 - [MAOM_HUMAN]								SK-MEL-28	P62195	26S protease regulatory subunit 8 OS=Homo sapiens GN=PSMC5 PE=1 SV=1 - [PRS8_HUMAN]
	SK-MEL-28	O15488	Glycogenin-2 OS=Homo sapiens GN=GYG2 PE=1 SV=2 - [GLYG2_HUMAN]								SK-MEL-28	Q9UHY1	Nuclear receptor-binding protein OS=Homo sapiens GN=NRBP1 PE=1 SV=1 - [NRBP_HUMAN]
	SK-MEL-28	Q9BZX2	Uridine-cytidine kinase 2 OS=Homo sapiens GN=UCK2 PE=1 SV=1 - [UCK2_HUMAN]								SK-MEL-28	Q13423	NAD(P) transhydrogenase, mitochondrial OS=Homo sapiens GN=NNT PE=1 SV=3 - [NNTM_HUMAN]
	SK-MEL-28	P25391	Laminin subunit alpha-1 OS=Homo sapiens GN=LAMA1 PE=1 SV=2 - [LAMA1_HUMAN]								SK-MEL-28	Q8TCU6	Phosphatidylinositol 3,4,5-trisphosphate-dependent Rac exchanger 1 protein OS=Homo sapiens GN=PREX1 PE=1 SV=3 - [PREX1_HUMAN]
	SK-MEL-28	Q06124	Tyrosine-protein phosphatase non-receptor type 11 OS=Homo sapiens GN=PTPN11 PE=1 SV=2 - [PTN11_HUMAN]								SK-MEL-28	P11413	Glucose-6-phosphate 1-dehydrogenase OS=Homo sapiens GN=G6PD PE=1 SV=4 - [G6PD_HUMAN]
	SK-MEL-28	Q8IXB1	DnaJ homolog subfamily C member 10 OS=Homo sapiens GN=DNAJC10 PE=1 SV=2 - [DJC10_HUMAN]								SK-MEL-28	P19623	Spermidine synthase OS=Homo sapiens GN=SRM PE=1 SV=1 - [SPEE_HUMAN]
	SK-MEL-28	Q8IVF7	Formin-like protein 3 OS=Homo sapiens GN=FMNL3 PE=1 SV=3 - [FMNL3_HUMAN]								SK-MEL-28	P36404	ADP-ribosylation factor-like protein 2 OS=Homo sapiens GN=ARL2 PE=1 SV=4 - [ARL2_HUMAN]
	SK-MEL-28	Q02543	60S ribosomal protein L18a OS=Homo sapiens GN=RPL18A PE=1 SV=2 - [RL18A_HUMAN]								SK-MEL-28	Q13867	Bleomycin hydrolase OS=Homo sapiens GN=BLMH PE=1 SV=1 - [BLMH_HUMAN]
	SK-MEL-28	P52888	Thimet oligopeptidase OS=Homo sapiens GN=THOP1 PE=1 SV=2 - [THOP1_HUMAN]								SK-MEL-28	Q9Y6Y0	Influenza virus NS1A-binding protein OS=Homo sapiens GN=IVNS1ABP PE=1 SV=3 - [NS1BP_HUMAN]
	SK-MEL-28	O75306	NADH dehydrogenase [ubiquinone] iron-sulfur protein 2, mitochondrial OS=Homo sapiens GN=NDUFS2 PE=1 SV=2 - [NDUS2_HUMAN]								SK-MEL-28	Q96S52	GPI transamidase component PIG-S OS=Homo sapiens GN=PIGS PE=1 SV=3 - [PIGS_HUMAN]
	SK-MEL-28	P36507	Dual specificity mitogen-activated protein kinase kinase 2 OS=Homo sapiens GN=MAP2K2 PE=1 SV=1 - [MP2K2_HUMAN]								SK-MEL-28	Q13618	Cullin-3 OS=Homo sapiens GN=CUL3 PE=1 SV=2 - [CUL3_HUMAN]
	SK-MEL-28	P36959	GMP reductase 1 OS=Homo sapiens GN=GMPR PE=1 SV=1 - [GMPR1_HUMAN]								SK-MEL-28	Q8IX12	Cell division cycle and apoptosis regulator protein 1 OS=Homo sapiens GN=CCAR1 PE=1 SV=2 - [CCAR1_HUMAN]
	SK-MEL-28	Q13263	Transcription intermediary factor 1-beta OS=Homo sapiens GN=TRIM28 PE=1 SV=5 - [TIF1B_HUMAN]								SK-MEL-28	P62249	40S ribosomal protein S16 OS=Homo sapiens GN=RPS16 PE=1 SV=2 - [RS16_HUMAN]
	SK-MEL-28	Q9Y623	Myosin-4 OS=Homo sapiens GN=MYH4 PE=1 SV=2 - [MYH4_HUMAN]								SK-MEL-28	P15586	N-acetylglucosamine-6-sulfatase OS=Homo sapiens GN=GNS PE=1 SV=3 - [GNS_HUMAN]
	SK-MEL-28	Q12996	Cleavage stimulation factor subunit 3 OS=Homo sapiens GN=CSTF3 PE=1 SV=1 - [CSTF3_HUMAN]								SK-MEL-28	Q9NXH9	tRNA (guanine(26)-N(2))-dimethyltransferase OS=Homo sapiens GN=TRMT1 PE=1 SV=1 - [TRM1_HUMAN]
	SK-MEL-28	P57105	Synaptojanin-2-binding protein OS=Homo sapiens GN=SYNJ2BP PE=1 SV=2 - [SYJ2B_HUMAN]								SK-MEL-28	Q08431	Lactadherin OS=Homo sapiens GN=MFGE8 PE=1 SV=2 - [MFGM_HUMAN]
	SK-MEL-28	P10599	Thioredoxin OS=Homo sapiens GN=TXN PE=1 SV=3 - [THIO_HUMAN]								SK-MEL-28	Q8WUM0	Nuclear pore complex protein Nup133 OS=Homo sapiens GN=NUP133 PE=1 SV=2 - [NU133_HUMAN]
	SK-MEL-28	O60784	Target of Myb protein 1 OS=Homo sapiens GN=TOM1 PE=1 SV=2 - [TOM1_HUMAN]								SK-MEL-28	Q66K14	TBC1 domain family member 9B OS=Homo sapiens GN=TBC1D9B PE=1 SV=3 - [TBC9B_HUMAN]
	SK-MEL-28	P12883	Myosin-7 OS=Homo sapiens GN=MYH7 PE=1 SV=5 - [MYH7_HUMAN]								SK-MEL-28	P07108	Acyl-CoA-binding protein OS=Homo sapiens GN=DBI PE=1 SV=2 - [ACBP_HUMAN]
	SK-MEL-28	O95299	NADH dehydrogenase [ubiquinone] 1 alpha subcomplex subunit 10, mitochondrial OS=Homo sapiens GN=NDUFA10 PE=1 SV=1 - [NDUAA_HUMAN]								SK-MEL-28	O43264	Centromere/kinetochore protein zw10 homolog OS=Homo sapiens GN=ZW10 PE=1 SV=3 - [ZW10_HUMAN]
	SK-MEL-28	Q6NUM9	All-trans-retinol 13,14-reductase OS=Homo sapiens GN=RETSAT PE=1 SV=2 - [RETST_HUMAN]								SK-MEL-28	O60879	Protein diaphanous homolog 2 OS=Homo sapiens GN=DIAPH2 PE=1 SV=1 - [DIAP2_HUMAN]
	SK-MEL-28	Q13616	Cullin-1 OS=Homo sapiens GN=CUL1 PE=1 SV=2 - [CUL1_HUMAN]								SK-MEL-28	Q14789	Golgin subfamily B member 1 OS=Homo sapiens GN=GOLGB1 PE=1 SV=2 - [GOGB1_HUMAN]
	SK-MEL-28	Q9Y4P1	Cysteine protease ATG4B OS=Homo sapiens GN=ATG4B PE=1 SV=2 - [ATG4B_HUMAN]								SK-MEL-28	Q7Z4H8	KDEL motif-containing protein 2 OS=Homo sapiens GN=KDELC2 PE=1 SV=2 - [KDEL2_HUMAN]
	SK-MEL-28	Q8N122	Regulatory-associated protein of mTOR OS=Homo sapiens GN=RPTOR PE=1 SV=1 - [RPTOR_HUMAN]								SK-MEL-28	Q96AE4	Far upstream element-binding protein 1 OS=Homo sapiens GN=FUBP1 PE=1 SV=3 - [FUBP1_HUMAN]
	SK-MEL-28	Q7Z460	CLIP-associating protein 1 OS=Homo sapiens GN=CLASP1 PE=1 SV=1 - [CLAP1_HUMAN]								SK-MEL-28	P34897	Serine hydroxymethyltransferase, mitochondrial OS=Homo sapiens GN=SHMT2 PE=1 SV=3 - [GLYM_HUMAN]
	SK-MEL-28	Q92900	Regulator of nonsense transcripts 1 OS=Homo sapiens GN=UPF1 PE=1 SV=2 - [RENT1_HUMAN]								SK-MEL-28	Q9Y5X2	Sorting nexin-8 OS=Homo sapiens GN=SNX8 PE=1 SV=1 - [SNX8_HUMAN]
	SK-MEL-28	Q14789	Golgin subfamily B member 1 OS=Homo sapiens GN=GOLGB1 PE=1 SV=2 - [GOGB1_HUMAN]								SK-MEL-28	Q6ZRP7	Sulfhydryl oxidase 2 OS=Homo sapiens GN=QSOX2 PE=1 SV=3 - [QSOX2_HUMAN]
	SK-MEL-28	Q9BXW9	Fanconi anemia group D2 protein OS=Homo sapiens GN=FANCD2 PE=1 SV=2 - [FACD2_HUMAN]								SK-MEL-28	P62269	40S ribosomal protein S18 OS=Homo sapiens GN=RPS18 PE=1 SV=3 - [RS18_HUMAN]
	SK-MEL-28	Q9BQP7	Mitochondrial genome maintenance exonuclease 1 OS=Homo sapiens GN=MGME1 PE=1 SV=1 - [MGME1_HUMAN]								SK-MEL-28	Q00325	Phosphate carrier protein, mitochondrial OS=Homo sapiens GN=SLC25A3 PE=1 SV=2 - [MPCP_HUMAN]
	SK-MEL-28	P07910	Heterogeneous nuclear ribonucleoproteins C1/C2 OS=Homo sapiens GN=HNRNPC PE=1 SV=4 - [HNRPC_HUMAN]								SK-MEL-28	Q13308	Inactive tyrosine-protein kinase 7 OS=Homo sapiens GN=PTK7 PE=1 SV=2 - [PTK7_HUMAN]
	SK-MEL-28	Q86SX6	Glutaredoxin-related protein 5, mitochondrial OS=Homo sapiens GN=GLRX5 PE=1 SV=2 - [GLRX5_HUMAN]								SK-MEL-28	Q9H223	EH domain-containing protein 4 OS=Homo sapiens GN=EHD4 PE=1 SV=1 - [EHD4_HUMAN]
	SK-MEL-28	Q8WWI5	Choline transporter-like protein 1 OS=Homo sapiens GN=SLC44A1 PE=1 SV=1 - [CTL1_HUMAN]								SK-MEL-28	P61970	Nuclear transport factor 2 OS=Homo sapiens GN=NUTF2 PE=1 SV=1 - [NTF2_HUMAN]
	SK-MEL-28	Q8NE01	Metal transporter CNNM3 OS=Homo sapiens GN=CNNM3 PE=1 SV=1 - [CNNM3_HUMAN]								SK-MEL-28	Q16822	Phosphoenolpyruvate carboxykinase [GTP], mitochondrial OS=Homo sapiens GN=PCK2 PE=1 SV=3 - [PCKGM_HUMAN]
	SK-MEL-28	O15372	Eukaryotic translation initiation factor 3 subunit H OS=Homo sapiens GN=EIF3H PE=1 SV=1 - [EIF3H_HUMAN]								SK-MEL-28	P28288	ATP-binding cassette sub-family D member 3 OS=Homo sapiens GN=ABCD3 PE=1 SV=1 - [ABCD3_HUMAN]
	SK-MEL-28	Q9H9A6	Leucine-rich repeat-containing protein 40 OS=Homo sapiens GN=LRRC40 PE=1 SV=1 - [LRC40_HUMAN]								SK-MEL-28	Q96DE0	U8 snoRNA-decapping enzyme OS=Homo sapiens GN=NUDT16 PE=1 SV=2 - [NUD16_HUMAN]
	SK-MEL-28	P02771	Alpha-fetoprotein OS=Homo sapiens GN=AFP PE=1 SV=1 - [FETA_HUMAN]
	SK-MEL-28	Q86T65	Disheveled-associated activator of morphogenesis 2 OS=Homo sapiens GN=DAAM2 PE=1 SV=3 - [DAAM2_HUMAN]
	SK-MEL-28	P61011	Signal recognition particle 54 kDa protein OS=Homo sapiens GN=SRP54 PE=1 SV=1 - [SRP54_HUMAN]
	SK-MEL-28	P62277	40S ribosomal protein S13 OS=Homo sapiens GN=RPS13 PE=1 SV=2 - [RS13_HUMAN]
	SK-MEL-28	P37198	Nuclear pore glycoprotein p62 OS=Homo sapiens GN=NUP62 PE=1 SV=3 - [NUP62_HUMAN]
	SK-MEL-28	Q9HB40	Retinoid-inducible serine carboxypeptidase OS=Homo sapiens GN=SCPEP1 PE=1 SV=1 - [RISC_HUMAN]
	SK-MEL-28	Q9NPH2	Inositol-3-phosphate synthase 1 OS=Homo sapiens GN=ISYNA1 PE=1 SV=1 - [INO1_HUMAN]
	SK-MEL-28	P35914	Hydroxymethylglutaryl-CoA lyase, mitochondrial OS=Homo sapiens GN=HMGCL PE=1 SV=2 - [HMGCL_HUMAN]
	SK-MEL-28	Q8WUM0	Nuclear pore complex protein Nup133 OS=Homo sapiens GN=NUP133 PE=1 SV=2 - [NU133_HUMAN]
	SK-MEL-28	P46778	60S ribosomal protein L21 OS=Homo sapiens GN=RPL21 PE=1 SV=2 - [RL21_HUMAN]
	SK-MEL-28	P52701	DNA mismatch repair protein Msh6 OS=Homo sapiens GN=MSH6 PE=1 SV=2 - [MSH6_HUMAN]
	SK-MEL-28	P27986	Phosphatidylinositol 3-kinase regulatory subunit alpha OS=Homo sapiens GN=PIK3R1 PE=1 SV=2 - [P85A_HUMAN]
	SK-MEL-28	Q6P158	Putative ATP-dependent RNA helicase DHX57 OS=Homo sapiens GN=DHX57 PE=1 SV=2 - [DHX57_HUMAN]
	SK-MEL-28	P18858	DNA ligase 1 OS=Homo sapiens GN=LIG1 PE=1 SV=1 - [DNLI1_HUMAN]
	SK-MEL-28	Q15738	Sterol-4-alpha-carboxylate 3-dehydrogenase, decarboxylating OS=Homo sapiens GN=NSDHL PE=1 SV=2 - [NSDHL_HUMAN]
	SK-MEL-28	O60645	Exocyst complex component 3 OS=Homo sapiens GN=EXOC3 PE=1 SV=2 - [EXOC3_HUMAN]
	SK-MEL-28	Q13505	Metaxin-1 OS=Homo sapiens GN=MTX1 PE=1 SV=2 - [MTX1_HUMAN]
	SK-MEL-28	Q16822	Phosphoenolpyruvate carboxykinase [GTP], mitochondrial OS=Homo sapiens GN=PCK2 PE=1 SV=3 - [PCKGM_HUMAN]
	SK-MEL-28	O60684	Importin subunit alpha-7 OS=Homo sapiens GN=KPNA6 PE=1 SV=1 - [IMA7_HUMAN]
	SK-MEL-28	O95479	GDH/6PGL endoplasmic bifunctional protein OS=Homo sapiens GN=H6PD PE=1 SV=2 - [G6PE_HUMAN]
	SK-MEL-28	Q13637	Ras-related protein Rab-32 OS=Homo sapiens GN=RAB32 PE=1 SV=3 - [RAB32_HUMAN]
	SK-MEL-28	Q460N5	Poly [ADP-ribose] polymerase 14 OS=Homo sapiens GN=PARP14 PE=1 SV=3 - [PAR14_HUMAN]
	SK-MEL-28	Q13362	Serine/threonine-protein phosphatase 2A 56 kDa regulatory subunit gamma isoform OS=Homo sapiens GN=PPP2R5C PE=1 SV=3 - [2A5G_HUMAN]
	SK-MEL-28	Q5THJ4	Vacuolar protein sorting-associated protein 13D OS=Homo sapiens GN=VPS13D PE=1 SV=2 - [VP13D_HUMAN]
	SK-MEL-28	Q99570	Phosphoinositide 3-kinase regulatory subunit 4 OS=Homo sapiens GN=PIK3R4 PE=1 SV=3 - [PI3R4_HUMAN]
	SK-MEL-28	Q6P1J9	Parafibromin OS=Homo sapiens GN=CDC73 PE=1 SV=1 - [CDC73_HUMAN]
	SK-MEL-28	Q8WXH0	Nesprin-2 OS=Homo sapiens GN=SYNE2 PE=1 SV=3 - [SYNE2_HUMAN]
