# Supplementary material for: Identification of Dihydrolipoamide Dehydrogenase as Potential Target of Vemurafenib-Resistant Melanoma Cells
Source: Molecules. 2022 Nov 12;27(22):7800. doi: 10.3390/molecules27227800 (PMC9698468; doi:10.3390/molecules27227800)
Supplement: Supplementary file 1 [file molecules-27-07800-s001.zip › Suppl Table S5.xlsx]

## Sheet: Foglio1
	Table S5
	Specific proteins commonly expressed in parental cells (A375 and SK-MEL-28)				Specific proteins commonly expressed in vemurafenib-resistant cells (A375-VR1 an SK-MEL-28-VR3)
	N. of proteins	Accession	Description		N. of proteins	Accession	Description
	1	P22061	protein-L-isoaspartate (D-aspartate) O-methyltransferase(PCMT1)		1	P04114	apolipoprotein B(APOB)
	2	P30566	adenylosuccinate lyase(ADSL)		2	P57737	coronin 7(CORO7)
	3	P33316	deoxyuridine triphosphatase(DUT)		3	O95202	leucine zipper and EF-hand containing transmembrane protein 1(LETM1)
	4	P28288	ATP binding cassette subfamily D member 3(ABCD3)		4	Q12789	general transcription factor IIIC subunit 1(GTF3C1)
	5	Q15738	NAD(P) dependent steroid dehydrogenase-like(NSDHL)		5	Q12768	KIAA0196(KIAA0196)
	6	P18084	integrin subunit beta 5(ITGB5)		6	Q9Y2X7	GIT ArfGAP 1(GIT1)
	7	O43156	TELO2 interacting protein 1(TTI1)		7	P23193	transcription elongation factor A1(TCEA1)
	8	O75223	gamma-glutamylcyclotransferase(GGCT)		8	Q5JRA6	MIA family member 3, ER export factor(MIA3)
	9	Q13838	DExD-box helicase 39B(DDX39B)		9	Q9Y2J2	erythrocyte membrane protein band 4.1 like 3(EPB41L3)
	10	Q9Y5M8	SRP receptor beta subunit(SRPRB)		10	Q9NRV9	heme binding protein 1(HEBP1)
	11	Q9P258	regulator of chromosome condensation 2(RCC2)		11	O60502	meningioma expressed antigen 5 (hyaluronidase)(MGEA5)
	12	P62750	ribosomal protein L23a(RPL23A)		12	P17301	integrin subunit alpha 2(ITGA2)
	13	P23229	integrin subunit alpha 6(ITGA6)		13	P42345	mechanistic target of rapamycin(MTOR)
	14	P43034	platelet activating factor acetylhydrolase 1b regulatory subunit 1(PAFAH1B1)		14	Q9NY33	dipeptidyl peptidase 3(DPP3)
	15	Q13084	mitochondrial ribosomal protein L28(MRPL28)		15	P46939	utrophin(UTRN)
	16	Q6P158	DExH-box helicase 57(DHX57)		16	Q86Y39	NADH:ubiquinone oxidoreductase subunit A11(NDUFA11)
	17	P61106	RAB14, member RAS oncogene family(RAB14)		17	Q92797	symplekin(SYMPK)
	18	O15371	eukaryotic translation initiation factor 3 subunit D(EIF3D)		18	O15357	inositol polyphosphate phosphatase like 1(INPPL1)
	19	Q14139	ubiquitination factor E4A(UBE4A)		19	P46379	BCL2 associated athanogene 6(BAG6)
	20	Q96CS3	Fas associated factor family member 2(FAF2)		20	Q92552	mitochondrial ribosomal protein S27(MRPS27)
	21	P20290	basic transcription factor 3(BTF3)		21	O43491	erythrocyte membrane protein band 4.1 like 2(EPB41L2)
	22	Q8WXF1	paraspeckle component 1(PSPC1)		22	O14776	transcription elongation regulator 1(TCERG1)
	23	O95163	inhibitor of kappa light polypeptide gene enhancer in B-cells, kinase complex-associated protein(IKBKAP)		23	Q9Y6C9	mitochondrial carrier 2(MTCH2)
	24	Q9UKM7	mannosidase alpha class 1B member 1(MAN1B1)
	25	P13995	methylenetetrahydrofolate dehydrogenase (NADP+ dependent) 2, methenyltetrahydrofolate cyclohydrolase(MTHFD2)
	26	Q99436	proteasome subunit beta 7(PSMB7)
	27	P61353	ribosomal protein L27(RPL27)
	28	P41240	c-src tyrosine kinase(CSK)
	29	P30040	endoplasmic reticulum protein 29(ERP29)
	30	Q32P28	prolyl 3-hydroxylase 1(P3H1)
	31	Q9C0B1	FTO, alpha-ketoglutarate dependent dioxygenase(FTO)
	32	P46778	ribosomal protein L21(RPL21)
	33	Q9BZX2	uridine-cytidine kinase 2(UCK2)
	34	Q15435	protein phosphatase 1 regulatory subunit 7(PPP1R7)
	35	O75844	zinc metallopeptidase STE24(ZMPSTE24)
	36	P49321	nuclear autoantigenic sperm protein(NASP)
	37	P14735	insulin degrading enzyme(IDE)
	38	P57740	nucleoporin 107(NUP107)
	39	P17844	DEAD-box helicase 5(DDX5)
	40	Q9Y4E8	ubiquitin specific peptidase 15(USP15)
	41	Q969Z0	transforming growth factor beta regulator 4(TBRG4)
	42	Q8IXB1	DnaJ heat shock protein family (Hsp40) member C10(DNAJC10)
	43	O14929	histone acetyltransferase 1(HAT1)
	44	Q9C0E2	exportin 4(XPO4)
	45	P23368	malic enzyme 2(ME2)
	46	Q9BRG1	vacuolar protein sorting 25 homolog(VPS25)
	47	P61326	mago homolog, exon junction complex core component(MAGOH)
	48	Q14997	proteasome activator subunit 4(PSME4)
	49	P49792	RAN binding protein 2(RANBP2)
	50	P40937	replication factor C subunit 5(RFC5)
	51	O75116	Rho associated coiled-coil containing protein kinase 2(ROCK2)
	52	O76003	glutaredoxin 3(GLRX3)
	53	Q8TEX9	importin 4(IPO4)
	54	O60716	catenin delta 1(CTNND1)
	55	P17812	CTP synthase 1(CTPS1)
	56	Q99653	calcineurin like EF-hand protein 1(CHP1)
	57	Q02543	ribosomal protein L18a(RPL18A)
	58	P62140	protein phosphatase 1 catalytic subunit beta(PPP1CB)
	59	P61011	signal recognition particle 54(SRP54)
	60	Q9NTJ3	structural maintenance of chromosomes 4(SMC4)
	61	Q9HD45	transmembrane 9 superfamily member 3(TM9SF3)
	62	P24666	acid phosphatase 1, soluble(ACP1)
	63	P06493	cyclin dependent kinase 1(CDK1)
	64	Q13596	sorting nexin 1(SNX1)
	65	Q13155	aminoacyl tRNA synthetase complex interacting multifunctional protein 2(AIMP2)
	66	P62269	ribosomal protein S18(RPS18)
	67	Q6ZRP7	quiescin sulfhydryl oxidase 2(QSOX2)
	68	Q14165	malectin(MLEC)
