# Supplementary material for: Identification of Dihydrolipoamide Dehydrogenase as Potential Target of Vemurafenib-Resistant Melanoma Cells
Source: Molecules. 2022 Nov 12;27(22):7800. doi: 10.3390/molecules27227800 (PMC9698468; doi:10.3390/molecules27227800)
Supplement: Supplementary file 1 [file molecules-27-07800-s001.zip › Suppl Table S6.xlsx]

## Sheet: Foglio1
	Table S6
	Specific DENT1 proteins commonly expressed in parental cells (A375 and SK-MEL-28)				Specific DENT1 proteins commonly expressed in vemurafenib-resistant cells (A375-VR1 and SK-MEL-28-VR3)
	N. of proteins	Accession	Description		N. of proteins	Accession	Description
	1	Q9BZZ5	apoptosis inhibitor 5(API5)		1	P31930	ubiquinol-cytochrome c reductase core protein I(UQCRC1)
	2	Q9BZX2	uridine-cytidine kinase 2(UCK2)		2	Q12789	general transcription factor IIIC subunit 1(GTF3C1)
	3	Q15435	protein phosphatase 1 regulatory subunit 7(PPP1R7)		3	Q12768	KIAA0196(KIAA0196)
	4	Q15738	NAD(P) dependent steroid dehydrogenase-like(NSDHL)		4	P23193	transcription elongation factor A1(TCEA1)
	5	Q9H845	acyl-CoA dehydrogenase family member 9(ACAD9)		5	Q12907	lectin, mannose binding 2(LMAN2)
	6	P18084	integrin subunit beta 5(ITGB5)		6	Q12906	interleukin enhancer binding factor 3(ILF3)
	7	P57740	nucleoporin 107(NUP107)		7	P13861	protein kinase cAMP-dependent type II regulatory subunit alpha(PRKAR2A)
	8	Q9Y5M8	SRP receptor beta subunit(SRPRB)		8	O60502	meningioma expressed antigen 5 (hyaluronidase)(MGEA5)
	9	Q8TCS8	polyribonucleotide nucleotidyltransferase 1(PNPT1)		9	P42345	mechanistic target of rapamycin(MTOR)
	10	Q02878	ribosomal protein L6(RPL6)		10	Q92797	symplekin(SYMPK)
	11	P62277	ribosomal protein S13(RPS13)		11	P22695	ubiquinol-cytochrome c reductase core protein II(UQCRC2)
	12	P39023	ribosomal protein L3(RPL3)		12	Q6PKG0	La ribonucleoprotein domain family member 1(LARP1)
	13	Q9C0E2	exportin 4(XPO4)		13	P07954	fumarate hydratase(FH)
	14	P23368	malic enzyme 2(ME2)		14	P57737	coronin 7(CORO7)
	15	P61247	ribosomal protein S3A(RPS3A)		15	Q14258	tripartite motif containing 25(TRIM25)
	16	P61201	COP9 signalosome subunit 2(COPS2)		16	Q9Y2X7	GIT ArfGAP 1(GIT1)
	17	Q13084	mitochondrial ribosomal protein L28(MRPL28)		17	Q5JRA6	MIA family member 3, ER export factor(MIA3)
	18	P47895	aldehyde dehydrogenase 1 family member A3(ALDH1A3)		18	P13797	plastin 3(PLS3)
	19	Q13144	eukaryotic translation initiation factor 2B subunit epsilon(EIF2B5)		19	Q9Y5P4	collagen type IV alpha 3 binding protein(COL4A3BP)
	20	Q15366	poly(rC) binding protein 2(PCBP2)		20	Q9Y2J2	erythrocyte membrane protein band 4.1 like 3(EPB41L3)
	21	P25787	proteasome subunit alpha 2(PSMA2)		21	Q9NRV9	heme binding protein 1(HEBP1)
	22	Q6P158	DExH-box helicase 57(DHX57)		22	Q9NY33	dipeptidyl peptidase 3(DPP3)
	23	Q10471	polypeptide N-acetylgalactosaminyltransferase 2(GALNT2)		23	P46939	utrophin(UTRN)
	24	Q9UQ80	proliferation-associated 2G4(PA2G4)		24	Q86Y39	NADH:ubiquinone oxidoreductase subunit A11(NDUFA11)
	25	Q14139	ubiquitination factor E4A(UBE4A)		25	Q9UIA9	exportin 7(XPO7)
	26	P49792	RAN binding protein 2(RANBP2)		26	P23634	ATPase plasma membrane Ca2+ transporting 4(ATP2B4)
	27	Q14997	proteasome activator subunit 4(PSME4)		27	Q9UI30	tRNA methyltransferase 11-2 homolog (S. cerevisiae)(TRMT112)
	28	P20290	basic transcription factor 3(BTF3)		28	P46379	BCL2 associated athanogene 6(BAG6)
	29	O15372	eukaryotic translation initiation factor 3 subunit H(EIF3H)		29	O43491	erythrocyte membrane protein band 4.1 like 2(EPB41L2)
	30	Q8WXF1	paraspeckle component 1(PSPC1)		30	P09622	dihydrolipoamide dehydrogenase(DLD)
	31	O95163	inhibitor of kappa light polypeptide gene enhancer in B-cells, kinase complex-associated protein(IKBKAP)		31	P04179	superoxide dismutase 2, mitochondrial(SOD2)
	32	P12004	proliferating cell nuclear antigen(PCNA)
	33	Q99733	nucleosome assembly protein 1 like 4(NAP1L4)
	34	Q99436	proteasome subunit beta 7(PSMB7)
	35	P17612	protein kinase cAMP-activated catalytic subunit alpha(PRKACA)
	36	P30040	endoplasmic reticulum protein 29(ERP29)
	37	Q9HD45	transmembrane 9 superfamily member 3(TM9SF3)
	38	P52292	karyopherin subunit alpha 2(KPNA2)
	39	P62888	ribosomal protein L30(RPL30)
	40	P61313	ribosomal protein L15(RPL15)
	41	P43487	RAN binding protein 1(RANBP1)
	42	P61019	RAB2A, member RAS oncogene family(RAB2A)
	43	P46778	ribosomal protein L21(RPL21)
	44	P21399	aconitase 1(ACO1)
	45	Q15056	eukaryotic translation initiation factor 4H(EIF4H)
